# Supplementary material for: Antisense suppression of the nonsense mediated decay factor Upf3b as a potential treatment for diseases caused by nonsense mutations
Source: Genome Biol. 2018 Jan 15;19:4. doi: 10.1186/s13059-017-1386-9 (PMC5769327; doi:10.1186/s13059-017-1386-9)
Supplement: Supplementary file 2 — This file contains four supplementary tables (Tables S1–S4). (XLSX 95 kb) [file 13059_2017_1386_MOESM2_ESM.xlsx]

## Sheet: Table S1
Table S1. Tolerability Profile of ASOs targeting NMD factors *
	Target Information	ASO Information				Body and Organ Weight				Blood Chemistry
						(compared to PBS treated animals)
	Gene	ASO	Sequence	ASO dose (mg/kg/week)	RNA Target reduction in liver (levels compared to DPBS group)	Body Weight increase	Liver	Kidney	Spleen	Alanine aminotransferase (ALT)	Aspartate aminotransferase (AST)	Total bilirubin (T.Bil) (umol/L)	Albumin (Alb) (g/L)	blood urea nitrogen (BUN) (mg/dL)
		(Isis#)								(U/L)	(U/L)
Control	None	DPBS			1	117% ± 2%	100% ± 5%	100% ± 3.81%	100% ± 10.26%	50 ± 25	67 ± 19	0.24 ± 0.01	2.9 ± 0.11	27.8 ± 2.8
	None	549144	GGCCAATACGCCGTCA	50	1	114% ± 1%	112% ± 1.04%	102% ± 1.33%	113% ± 12.80%	55 ± 22	78 ± 39	0.17 ±0.03	/	31.1 ± 1.78
				100	1	116% ± 1%	100% ± 5.67%	95% ± 3.57%	101% ± 5.34%	40 ± 10	64 ± 14	0.43 ± 0.20	2.8 ± 0.05	31.2 ± 2.6
				150	1	118% ± 3%	114% ± 1.70%	92% ± 2.61%	115% ± 22.58%	53 ± 12	81 ± 23	0.22 ± 0.03	2.8 ± 0.09	26.2 ± 0.9
Robust Regulators	Upf1	773866	CATGTTTTATTGGTGA	12.5	53% ± 4.4%	120% ± 3%	123% ± 3.65%	98% ± 3.91%	145% ± 9.60%	33 ± 5	64 ± 17	0.18 ± 0.02	2.9 ± 0.09	24.9 ± 0.7
				25	48% ± 4.2%	122% ± 3%	117% ± 11.09%	107% ± 3.59%	181% ± 26.04%	48 ± 11	97 ± 36	0.19 ± 0.06	2.6 ± 0.12	21.7 ± 2.1
				50	55% ± 6.9%	111% ± 3%	141% ± 3.50%	102% ± 3.44%	189% ± 11.87%	90 ± 13	168 ± 25	0.16 ± 0.02	2.6 ± 0.14	23.4 ± 4.5
	Upf2	779702	ACTTTTTAGCTGTTCG	12.5	36% ± 3.6%	106% ± 2%	113% ± 5.56%	111% ± 1.59%	140% ± 4.85%	60 ± 10	93 ± 12	0.12 ± 0.04	/	23.5 ± 1.01
				25	14% ± 1.3%	105% ± 1%	148% ± 1.80%	118% ±2.95%	140% ± 10.71%	244 ± 34	372 ± 78	0.14 ± 0.01	/	20.4 ± 0.98
				50	11% ± 1.8%	98% ± 3%	212% ± 3.74%	122% ± 4.22%	156% ± 10.21%	1111 ± 118	1730 ± 247	0.26 ± 0.12	/	19.0 ± 0.19
	Smg1	774955	TATTTTATGTGTGAGC	5.5	120% ± 8.61%	113% ± 2%	115% ± 2.05%	106% ± 4.65%	108% ± 7.02%	25 ± 4	68 ± 18	0.14 ± 0.01	2.7 ± 0.03	21.3 ± 0.71
				16.6	36% ± 2.6%	112% ± 1%	104% ± 1.89%	98% ±3.25%	107% ± 3.27%	110 ± 37	144 ± 41	0.10 ± 0.01	2.2 ± 0.03	21.5 ± 0.39
				50	23% ± 2.6%	104% ± 2%	94% ± 1.78%	104% ± 0.985	104% ± 4.54%	779 ± 48	980 ± 61	0.15 ± 0.00	2.4 ± 0.04	21.7 ± 1.15
	Smg6	782269	ACTGTCGGAGAATTCA	25	14% ± 2.1%	116% ± 3%	131% ± 2.72%	111% ± 3.85%	118% ± 9.07%	132 ± 22	179 ± 29	0.34 ± 0.08	3.0 ± 0.05	23.0 ±1.43
				50	9.7% ±1.3%	113% ± 1%	136% ± 18.15%	116% ± 5.67%	137% ± 6.24%	173 ± 16	223 ± 47	0.44 ± 0.11	3.0 ± 0.05	19.6 ± 1.06
				100	6.4% ±0.4%	114% ± 1%	170% ± 3.18%	116% ± 8.73%	148% ± 16.45%	253 ± 21	238 ± 30	0.41 ± 0.04	2.9 ± 0.17	22.4 ± 0.31
Modest Regulators	Upf3b	781413	GGATATAGATGTAACG	50	3.1% ± 0.9%	124%± 3%	102% ± 9.11%	105% ± 2.64%	126% ± 6.07%	26 ± 2	48 ± 12	0.26 ± 0.07	3.0 ± 0.12	27.8 ± 4.5
				100	1.5% ± 0.1%	120% ± 3%	113% ± 1.43%	100% ± 1.35%	127% ± 9.99%	30 ± 3	49 ± 8	0.22 ± 0.02	3.0 ± 0.05	28.6 ± 2.5
				150	2.7% ± 1.4%	119% ± 2%	120% ± 1.97%	104% ± 3.23%	147% ± 2.55%	84 ± 38	97 ± 32	0.2 ± 0.01	2.9 ± 0.04	29.6 ± 1.1
	Smg5	782004	TTTATTAAGCTTGAGT	50	19% ± 3.2%	116% ± 4%	115% ± 3.15%	96% ± 6.04%	124% ± 8.07%	33 ±10	53 ± 11	0.15 ± 0.04	2.6 ± 0.11	23.7 ± 1.9
				100	15% ± 3.3%	118% ± 4%	118% ± 5.41%	94% ± 4.17%	129% ± 6.76%	46 ± 14	68 ± 11	0.15 ± 0.03	2.5 ± 0.04	23.7 ± 2.5
				150	12% ± 1.7%	103% ± 3%	124% ± 8.22%	90% ± 5.67%	139% ± 5.17%	403 ± 110	441 ± 44	0.85 ± 1.32	2.5 ± 0.07	27.1 ± 3.4
	Smg7	782671	CTTCACACGGCATGGC	25	15% ± 1.0%	121% ± 1%	89% ± 1.64%	112% ± 4.27%	124% ± 1.93%	46 ± 7	116 ± 16	0.15 ± 0.02	2.4 ± 0.05	20.0 ± 1.8
				50	9.3% ± 0.9%	121% ± 1%	84% ± 1.59%	112% ± 4.87%	143% ± 5.85%	64 ± 3	116 ± 10	0.15 ± 0.02	2.4 ± 0.03	21.0 ± 0.7
				100	7.8% ± 0.4%	120% ± 2%	92% ± 1.16%	112% ± 2.54%	167% ± 6.68%	184 ± 9	228 ± 30	0.21 ± 0.05	2.2 ± 0.09	21.0 ± 0.8
Passive Regulators	Smg8	837684	GTCTAAATCATCAGGT	50	46% ± 16%	122% ± 1%	101% ± 5.72%	102% ± 6.24%	104% ± 12.24%	52 ± 25	88 ± 24	/	2.4 ± 0.13	26.5 ±2.6
				100	25% ± 6%	120% ± 2%	103% ± 4.72%	104% ± 5.28%	105% ± 4.38%	33 ± 14	102 ± 60	/	2.1 ± 0.05	25.1 ± 1.7
				150	16% ± 2%	118% ± 1%	107% ± 1.58%	102% ± 4.13%	100% ± 8.34%	25 ± 12	79 ± 30	/	2.2 ± 0.02	28.1 ± 1.5
	Smg9	783453	AAACAGTTGAGACTCA	25	51% ± 3.9%	120% ± 3%	96% ± 1.89%	95% ± 5.37%	110% ± 5.04%	27 ± 2	46 ± 9	0.17 ± 0.04	2.9 ± 0.10	26.6 ± 1.2
				50	29% ± 7.0%	119% ± 2%	103% ± 1.20%	100% ± 4.19%	115% ± 11.87%	35 ± 5	60 ± 4	0.23 ± 0.11	3.1 ± 0.11	25.4 ± 0.6
				100	16% ± 4.2%	116% ± 2%	100% ± 4.69%	98% ± 5.15%	126% ± 27.26%	37 ± 9	75 ± 33	1.70 ± 2.91	3.5 ± 1.43	23.4 ± 5.7
	Upf3a	781185	GAATACATATATGTGG	50	7.8% ± 1.4%	118% ± 1%	103% ± 2.49%	103% ± 4.42%	110% ± 8.21%	34 ± 9	65 ± 26	/	2.3 ± 0.15	28.7 ± 2.5
				100	5.0% ± 0.6%	114% ± 3%	105% ± 23.94%	116% ± 4.89%	131% ± 19.35%	36 ± 8	62 ± 15	/	2.2 ± 0.10	24.8 ± 2.9
				150	4.0% ± 0.1%	119% ± 3%	124% ± 3.68%	101% ± 4.17%	138% ± 16.39%	51 ±10	82 ± 15	/	2.2 ± 0.10	28.6 ± 0.9
* Significant tolerability issues are highlighted in red that include body weight loss, increased organ weight (>50%), elevated blood chemistry levels (>3-fold) compared to DPBS-treated mice.

## Sheet: Table S2
Table S2. Differentially Expressed Genes in Upf3b-ASO or Upf1-ASO Treated Mouse Livers
Purple: Significantly changed in both Upf1- and Upf3b-ASO treated smaples
Blue: Significantly changed in Upf3b-ASO treated smaples
Green: Significantly changed in Upf1-ASO treated smaples
ns: p-value not significant
Comparison	Upf3b-ASO vs Control-ASO				Upf1-ASO vs Control-ASO
Official Gene Symble	Log2 Fold-Change	Log10 (P-value)	Median TPM in Upf3b-ASO treated samples	Median TPM in Control-ASO treated samples	Log2 Fold-Change	Log10 (P-value)	Median TPM in Upf1-ASO treated samples	Median TPM in Control-ASO treated samples
March1	0.1	-0.5	5.7	5.5	1.5	-4.1	15.6	5.5
1110065p20rik	0.5	-1.2	11.3	7.7	1.2	-3.5	18.2	7.7
1700024p16rik	0.8	-1.6	10.2	5.8	1.6	-4.4	17.1	5.8
1810055g02rik	0.3	-1.1	25.1	20	1.3	-7.6	47.7	20
2010003k11rik	1.1	-2.3	10.4	5	2.1	-8.9	22.2	5
2200002d01rik	1.3	-4.2	20.6	8.3	1.1	-3	17.7	8.3
2310011j03rik	0.2	-0.6	11.6	9.8	1	-2.9	20.1	9.8
2410004b18rik	0.4	-0.8	6.7	4.9	1.1	-2.3	10.7	4.9
2410131k14rik	-0.1	-0.6	9.6	10.1	1.4	-5.8	27.1	10.1
2610005l07rik	0.6	-1.9	27.5	18.1	1.1	-5.1	38.6	18.1
3110040n11rik	0.8	-1.6	10.2	6	1.3	-3.3	15	6
4921524j17rik	0.5	-0.9	8.3	6	1.1	-2.2	12.5	6
6430548m08rik	0	-0.4	13.1	12.9	1.5	-150	36.7	12.9
6820431f20rik	0.5	-2.1	42.5	29.2	1.2	-8.8	65.2	29.2
9130409i23rik	1.5	-6	26.9	9.6	1.7	-8.5	31.6	9.6
A1bg	-1.9	-57	60.6	225.9	-4.3	-84	11.1	225.9
A930033h14rik	-2.2	-4.7	4.3	19.3	-1	-2	9.4	19.3
Aa474408	0.6	-150	4557.4	3029.2	-1.6	-150	976.6	3029.2
Aa986860	-0.2	-0.6	4.6	5.2	1.3	-3.2	13	5.2
Aaas	0.8	-1.4	9.9	5.7	1.2	-2.6	12.9	5.7
Abca8a	0	-0.9	227.6	226.7	-1	-18	112.3	226.7
Abcc12		ns	2	0.4	5	-3.9	13.7	0.4
Abcd2	-0.6	-21.1	83.4	126.9	-1.8	-23.6	37.3	126.9
Abcg1	0.4	-1	20.8	16	1.4	-7.6	41.8	16
Abcg3	0	-0.5	6	6.1	1.5	-4.4	17.5	6.1
Abhd2	-1.2	-26.3	99.3	223	-0.3	-4.8	176.7	223
Abhd4	0.1	-0.5	29.9	28.1	1.6	-150	83.4	28.1
Abr	0	-0.5	9.6	9.3	1.1	-3.1	19.5	9.3
Acmsd	0.7	-2.2	27.5	17.3	1.4	-8.8	46.3	17.3
Acot1	-1.5	-3.5	8	22.5	-1.9	-4.5	6	22.5
Acot11	-1.3	-2.8	8.2	20.3	-0.5	-1.4	14.3	20.3
Acot3	-3.5	-34.4	8.9	103.1	-3.1	-33.1	11.8	103.1
Acot4	-1.6	-9.9	18.6	56.9	-1.4	-8.3	21.7	56.9
Acox2	1	-150	280.9	139.8	0.5	-150	192.1	139.8
Acsl4	0.3	-1.5	84.2	69.6	1.3	-150	166.7	69.6
Acss2	-0.4	-18.8	355.4	453.6	-1	-36.4	224.6	453.6
Acss3	-1.2	-6.5	25.2	56.5	-1.4	-8	21.7	56.5
Actg1	0.4	-4.6	143.7	107.6	1.1	-150	228.4	107.6
Adcy7	-0.1	-0.5	8.7	9.1	1.2	-3.6	20.4	9.1
Adgre1	0.1	-0.8	42.9	41.4	1.3	-150	102	41.4
Adh4	1.1	-150	246.7	117.5	0.9	-150	223.7	117.5
Adk	-1.1	-52.3	307.2	654.2	-0.7	-27	413.2	654.2
Adora1	1.5	-150	40	14.3	2.3	-150	71.4	14.3
Adprhl2	0.6	-1.4	16.8	11.3	1.1	-3.9	25	11.3
Aen	0.7	-2.3	25.3	15.2	1.8	-150	54.3	15.2
Afg3l1	0.5	-1.9	41.8	29.4	1	-6.7	60.1	29.4
Afmid	-0.3	-1.9	99.3	118.3	-1.3	-13.7	47.7	118.3
Agap2		ns	3.2	1.6	3	-3.5	13.2	1.6
Agmo	-2.5	-23	16.4	95.3	-1.3	-10.7	38.8	95.3
Aif1	0.4	-0.6	5.3	4.1	1.7	-3.2	13.1	4.1
Akap12	0	-0.8	13.1	12.8	1	-3.3	25.9	12.8
Aldoc	-0.1	-0.6	14.7	15.8	-1.1	-2.1	7.3	15.8
Alg12	0.5	-0.9	7.5	5.2	1.6	-4.6	15.9	5.2
Alg2	0.4	-1.1	12.2	9	1.1	-3.5	19.7	9
Alkbh1	0.6	-1.2	13.3	9	1.2	-3.9	20.6	9
Alpl	0.1	-0.5	10.5	10.1	1.5	-6.1	28.2	10.1
Als2cl	0.8	-4.7	54.2	30.3	1.1	-7.4	63.7	30.3
Anapc16	0.6	-1.9	32.4	22.1	1.6	-13.8	65.6	22.1
Anapc7	0.5	-1.2	17.6	12.6	1	-3.4	25.3	12.6
Angptl8	1.2	-4.2	23.7	10.6	4.6	-150	251.1	10.6
Anks3	0.4	-0.9	15	11.5	1.5	-6.7	31.9	11.5
Ano6	0	-0.5	13.9	13.6	1.2	-5	31.2	13.6
Anxa2	0	-0.6	10.4	10	1.4	-6.1	27.2	10
Apoa4	-1	-28.4	175.1	358.2	2.5	-150	2050.1	358.2
Apoa5	0.6	-150	1938	1299.6	1.1	-150	2802	1299.6
Apobec1	0.1	-0.7	15.9	14.3	1.1	-4.7	31.6	14.3
Apobec3	0.8	-1.7	11.3	6.6	1.4	-4.3	17.8	6.6
Apoc2	1.4	-150	200.7	76.6	2	-150	308.3	76.6
Apol9a	1.4	-150	91.9	34.1	3	-150	274.4	34.1
Apol9b	0.9	-12.3	148.3	78.4	1.8	-150	273.9	78.4
Aqp8	1.3	-150	330.4	131.8	1.4	-150	346.7	131.8
Ar	-1.8	-5.8	8.6	29.7	-1.4	-4.3	11.2	29.7
Arf1	0.4	-3.8	177.4	134.8	1	-150	274.5	134.8
Arf2	0.2	-0.6	11.6	10.2	1.3	-4.8	25.1	10.2
Arf4	0.5	-2.6	63.7	44.5	1.1	-11.5	96.6	44.5
Arfgap3	0.2	-0.6	10.1	9.1	1.5	-6.1	25.2	9.1
Arhgap19	-0.1	-0.5	6.5	7.1	1.1	-2.7	15.2	7.1
Arhgap25		ns	3.8	3.5	1.8	-2.7	12	3.5
Arhgdib	0.4	-0.7	6.5	5.1	1.1	-2.4	11.2	5.1
Arhgef2	-0.1	-0.4	6.8	7.1	1.5	-4.8	20.1	7.1
Arl6ip5	0.4	-1	17.7	13.3	1	-3.5	26.8	13.3
Arrdc2	-1.2	-3.1	11	25.5	-0.5	-1.1	18.2	25.5
Arrdc3	0.3	-2.2	147.9	121.6	1.3	-150	291.6	121.6
As3mt	-1.3	-6.7	22.1	53	-0.5	-3.8	36.8	53
Asb6	0.4	-0.8	8.9	6.7	1.1	-2.7	14.5	6.7
Atad2	0.2	-0.7	13.2	11.1	1.2	-4.4	26.2	11.1
Atf3		ns	2.9	2.5	2.4	-3.4	13.5	2.5
Atf5	1	-150	174	88.9	1.9	-150	323.7	88.9
Atg12	-0.1	-0.4	25.8	27.8	1.1	-6.8	57.8	27.8
Atg14	0.2	-0.6	11.4	10	1	-3.1	20.6	10
Atg16l2	0.5	-1.1	12.2	8.7	1.5	-5.2	23.8	8.7
Atox1	0.4	-1.9	52.2	39	1.2	-13.1	92.3	39
Atp10d	0.1	-0.6	5.8	5.4	1.4	-3.4	14	5.4
Atp13a2	0.4	-1.5	36.2	26.9	1.2	-9.3	63.5	26.9
Atp2b2	0.6	-1.7	6.7	4.5	2.4	-150	23.6	4.5
Atp6v0d2	-2.1	-2.8	2.4	10.3	-3.1	-3.4	1.2	10.3
Atp6v0e	0	-0.4	21.8	21.8	1	-5.2	44	21.8
Atrip	0.9	-1.7	10.2	5.4	1.3	-3	13.4	5.4
Avpr1a	0	-1.7	22.6	21.9	-1	-2.7	10.7	21.9
Axl	-0.3	-0.9	28	34.3	1.1	-8.4	72.5	34.3
B2m	0.2	-6.4	1061.5	920.2	1	-150	1877.1	920.2
B430306n03rik		ns	4.1	4.2	1.6	-3	12.3	4.2
B4galt7	0.4	-1	16.4	12.4	1.2	-4.4	28.1	12.4
Bag3	0.3	-1.1	19.2	15.2	1.9	-150	56.7	15.2
Bak1	0.2	-0.6	9.1	8.2	1.1	-2.7	17.1	8.2
Bax	0.6	-1.4	13.9	9.2	1.5	-5.9	25.7	9.2
Bbs4	1.3	-0.8	6.6	2.6	2	-2	10.5	2.6
Bc003331	0.4	-1.6	53.4	40.7	1.2	-12.3	92.9	40.7
Bc017643	0.2	-0.6	7.5	6.7	1.4	-4	17.6	6.7
Bc023105	1	-1.4	8.2	4.1	3.3	-150	39.3	4.1
Bc029214	0.6	-1.5	20.1	13.4	1.8	-150	45.2	13.4
Bc089597	-0.7	-16.6	75.8	122.7	-1.3	-15.1	50.6	122.7
Bcas3	-1	-2.1	10.7	21.7	-0.2	-0.5	19	21.7
Bcl7b	0.4	-0.9	12.5	9.7	1.2	-4.1	23	9.7
Bco1	0.1	-0.7	7.7	6.9	1.2	-2.9	15.4	6.9
Bet1	0.9	-6.9	75.9	40.7	1.1	-9.7	85.8	40.7
Bet1l	0.2	-0.8	17.3	14.7	1.3	-6.6	36.4	14.7
Bid	0.6	-1.7	19.9	12.7	1.2	-4.5	28.5	12.7
Bloc1s2	0.7	-1.1	7.5	4.7	1.6	-3.8	14.7	4.7
Bmf	-1.3	-3.7	12.1	29.5	-2.3	-6.8	5.9	29.5
Bola2	0.6	-1.2	14	9.5	1.3	-4.3	22.8	9.5
Borcs8	0.3	-0.6	8.3	6.9	1.1	-2.6	14.5	6.9
Brd2	0.6	-5.7	139.5	92.7	1.1	-150	204.4	92.7
Bre	-2.2	-3.5	3.1	14.5	-0.1	-0.4	13.6	14.5
Brk1	0.4	-1.3	35.4	27.1	1.1	-6.6	56.5	27.1
Bst2	0.8	-9.3	134.4	77.2	1.5	-150	217.7	77.2
Btg3	1.4	-0.8	5.5	2	2.4	-2.8	11	2
C130074g19rik	0.5	-4.7	177.7	129.1	1.3	-150	322.3	129.1
C1qa	0.1	-0.9	43.2	40.8	1.5	-150	114	40.8
C1qb	0	-0.7	37.3	38.5	1.4	-150	103.8	38.5
C1qc	-0.1	-1	44.1	46.6	1.2	-150	105.7	46.6
C2cd2l	-0.2	-0.6	29.2	33.6	1.2	-150	75.6	33.6
Cacfd1	0.6	-1.2	13.2	8.9	1.2	-3.7	20	8.9
Cad	0.8	-2.4	22.4	12.5	1.2	-5.3	29.6	12.5
Cadps2	-1.3	-4.4	14.3	35.4	-1.2	-3.8	15.7	35.4
Car1	1.5	-5.6	23.8	8.3	0.2	-0.8	9.5	8.3
Car14	1.2	-5.7	35.6	15.3	-1.1	-1.9	7.4	15.3
Cblc	1.5	-9.9	46.9	16.6	2.2	-150	73.9	16.6
Cbr1	-0.3	-1.1	33.4	39.8	1.5	-150	112.5	39.8
Cbr3		ns	0.7	0.4	5.9	-8.4	21.8	0.4
Ccdc115	0.7	-1.6	12.5	7.4	1.7	-6.5	23.9	7.4
Ccdc125	0.4	-0.7	8.4	6.4	1.1	-2.4	13.3	6.4
Ccdc134		ns	3.5	2.5	2.3	-2.7	12.1	2.5
Ccdc137	0.6	-1.3	14.1	9.3	1.6	-7.3	29.1	9.3
Ccdc77	0.3	-0.7	8.1	6.7	1.1	-2.3	13.9	6.7
Ccdc86	0.5	-1	9	6.4	1.2	-2.8	14.1	6.4
Ccl6	-0.2	-0.5	7.7	8.6	1.8	-8.9	30.4	8.6
Ccng1	1	-150	111.6	55.5	1.1	-14.7	122.7	55.5
Ccr5		ns	4.8	4.7	1.7	-4.2	15	4.7
Cd274		ns	4.7	3.5	2.6	-7.3	20.3	3.5
Cd300a	-0.1	-0.4	7.4	7.8	1.6	-5.6	23.2	7.8
Cd300c2		ns	4.6	4.1	1.8	-3.7	14	4.1
Cd300ld	0.1	-0.5	9.9	9.5	1.1	-3.2	20.4	9.5
Cd36	0.6	-150	132.1	89.9	1	-150	185.3	89.9
Cd44	0.4	-1.1	18.4	13.9	1.9	-14.3	50.8	13.9
Cd52		ns	3.8	3.7	1.5	-2	10.5	3.7
Cd53	-0.1	-0.5	8.8	9.5	1.4	-5.2	25.2	9.5
Cd5l	0.2	-2.7	157.7	133.1	2.1	-150	574.8	133.1
Cd68	0.2	-0.7	6.7	5.8	1.6	-4.4	17.2	5.8
Cd72		ns	2.6	2.8	2.3	-3.6	13.7	2.8
Cd74	0	-0.5	39.9	39.6	1.9	-150	151.8	39.6
Cd83		ns	2.9	2.8	2.2	-3.2	13.2	2.8
Cd86		ns	4.8	4.8	1.2	-2.2	10.7	4.8
Cd93	0.2	-0.7	21.8	19.5	1.3	-8.2	48.3	19.5
Cdc25a	0	-0.4	5.5	5.5	1.3	-3	13.2	5.5
Cdk2ap2	0.4	-1.2	27.5	21.1	1.2	-6.8	47.7	21.1
Cdk5rap2	0.3	-0.7	9.6	7.9	1	-2.6	15.9	7.9
Cdkn2aip	0.1	-0.7	22	19.9	1.1	-5.4	42.1	19.9
Cerk	0.1	-0.6	7.8	7.2	1.1	-2.6	15.3	7.2
Ces1d	-0.9	-53.5	461.4	859.7	-1.9	-160.4	234.9	859.7
Ces1f	-0.5	-9.4	265.9	365.6	-2.1	-71.3	82.9	365.6
Ces2a	0	-1	276.7	284.6	-1.4	-33.7	106.5	284.6
Cetn3	-1.2	-2.2	8	18.3	0.1	-0.5	19.7	18.3
Chchd5	0.3	-0.7	10.2	8.3	1.1	-2.7	17.5	8.3
Chka	0.6	-2	28.6	18.8	1.1	-5.7	40.7	18.8
Ciapin1	0.2	-0.6	20.3	18.2	1.1	-5.4	39.3	18.2
Ciart	-2.3	-3.8	3.3	16.3	0	-2	15.8	16.3
Cidec	1.4	-0.8	5.1	1.9	3.6	-150	22.7	1.9
Ciita		ns	2.6	3	1.8	-2.1	10.8	3
Cldn1	1.5	-150	107.6	39	1	-7.8	75.6	39
Cldn2	0.7	-6.6	107	64.6	1.2	-150	151.5	64.6
Clec12a	-0.2	-0.4	6.5	7.4	1.3	-3.8	18.6	7.4
Clec2h	1.4	-150	24	9.4	-0.3	-2.1	7.7	9.4
Clec7a	0.1	-0.5	8.6	7.8	2	-10.2	30.7	7.8
Clic1	0.1	-0.5	10.8	10.2	1	-3.1	21.1	10.2
Cmbl	0	-0.7	122.3	126.1	-1.2	-12.9	56.4	126.1
Cmpk2	1.6	-5.6	22	7.5	2.2	-150	34.5	7.5
Cnbd2	1	-3.4	21.3	11	1.4	-150	28.5	11
Col1a1		ns	4.4	4.9	1.8	-5.6	17.3	4.9
Col3a1	0	-0.7	58.4	57.7	1	-150	118.5	57.7
Col4a1	0.3	-1.8	75	59.3	1	-11.5	118.8	59.3
Col4a2	0.4	-1.7	44.2	33.1	1.1	-7.7	68.8	33.1
Col5a3	1.8	-150	67.1	19.3	1.1	-6.5	42.3	19.3
Colgalt1	0.2	-1.2	74.3	63.1	1.1	-150	133.9	63.1
Commd7	0.5	-1.4	21.5	14.7	1	-3.9	30	14.7
Commd9	0.4	-1	16.1	12	1.4	-6.6	32.2	12
Coro1a	0	-0.5	6.1	6.1	1.2	-3	14.1	6.1
Cotl1	-0.1	-0.5	11.6	12.5	1.2	-4.5	28.7	12.5
Cpq	-1.7	-7.7	14.4	46.7	-0.4	-1.2	36.6	46.7
Cpsf3l	0.5	-1.5	24.5	17	1	-4.3	34.3	17
Crcp	0.2	-0.8	25.3	21.8	1.1	-6.7	48.2	21.8
Creg1	0.4	-9.3	372.8	277.6	1.4	-150	737.2	277.6
Creld2	1	-4.8	41.3	21	1.8	-150	71.2	21
Cryl1	0.5	-1.4	21.5	15	1.2	-5.8	35.5	15
Csad	-1.2	-23.6	83.5	198.1	-1.1	-16.3	92.6	198.1
Csf2rb	-0.1	-0.5	5.8	6.2	1.4	-3.6	16	6.2
Ctla2b	0.2	-0.5	5.2	4.4	1.6	-3.3	13.2	4.4
Ctps	0.9	-1.8	9.6	5	1.3	-3	12.5	5
Ctsd	-0.1	-1.9	301.9	335	1	-150	671.3	335
Ctss	0.2	-0.8	38.5	33.9	1.9	-150	127.7	33.9
Cux2	-2.1	-9.4	9.4	40	-3.1	-12	4.6	40
Cxcl1	0.4	-1.3	6.6	4.9	1.5	-3.9	13.8	4.9
Cxcl10	1.3	-0.5	5	2	2.7	-2.9	12.6	2
Cxcl16	0.1	-0.5	7.7	7.4	1.6	-5.7	22.5	7.4
Cxcl9	0.5	-1.1	11.6	8.2	2.4	-150	44.5	8.2
Cyba	-0.1	-0.5	6.1	6.6	1.5	-4.8	19	6.6
Cybb	-0.3	-0.8	25.2	30.5	1.3	-11.4	74.2	30.5
Cyp17a1	-2.9	-34.3	15.6	114.4	-3.1	-36.5	12.9	114.4
Cyp26a1	-1.3	-3.3	9.4	23.1	-1.6	-4.5	7.4	23.1
Cyp2a5	-0.6	-65.7	895.5	1353.2	1.2	-150	3157.7	1353.2
Cyp2c37	-0.3	-150	466.6	567.8	-1.5	-82.3	197.3	567.8
Cyp2c40	-0.2	-150	319	364.5	-2.1	-102.6	82.7	364.5
Cyp2c50	0	-8.3	769.2	794.5	-1.2	-76.9	347.2	794.5
Cyp2c54	-0.1	-4.6	347.3	359.7	-1.2	-33.9	158.1	359.7
Cyp2c67	1.5	-150	444.4	158	1.5	-150	455.4	158
Cyp2c69	-2.3	-101.7	80.8	386.9	-4.4	-143.9	18.1	386.9
Cyp2e1	-0.4	-60.3	3628.5	4635.3	-1.2	-150	1969.5	4635.3
Cyp2u1	0.9	-150	77.3	40.8	1.9	-150	155.2	40.8
Cyp39a1	-1	-2.7	8.5	17.1	-0.2	-1.2	14.9	17.1
Cyp3a16	-4.1	-24	4	66.3	-5.6	-26.8	1.4	66.3
Cyp3a41a	-2.5	-150	207.1	1140.3	-2	-150	292.7	1140.3
Cyp3a41b	-3.5	-8.9	2.3	25.9	-3.3	-8.9	2.6	25.9
Cyp3a44	-2.6	-30.7	17.7	105.6	-3.1	-35.4	12.2	105.6
Cyp3a59	-0.9	-2.3	15.4	27.8	1.3	-150	67.2	27.8
Cyp4a12a	1	-150	142.9	74	1.3	-150	188.4	74
Cyp4a12b	1.2	-150	78.4	33.5	1.4	-150	90.5	33.5
Cyp4a32	1.6	-150	41.6	13.8	0.2	-1	16.1	13.8
Cyp4f17	1.2	-2.8	13.2	5.7	1.6	-4.5	16.7	5.7
Cyp7a1	-1.2	-58.3	222.6	516.3	-1.2	-48.5	220.7	516.3
Cyp7b1	0.4	-150	172.2	126.1	1.4	-150	323.5	126.1
Cyth4	0	-0.5	5.9	5.8	1.6	-4.5	17	5.8
Dbnl	0.3	-0.9	23.2	18.7	1.2	-6.2	42.5	18.7
Dbp	-1.7	-16.3	31.5	103.8	-0.9	-10.7	53.9	103.8
Dcakd	0.7	-1.2	8.1	4.9	1.3	-2.7	12.1	4.9
Dclk3	-0.6	-1.4	15.4	22.9	-2.3	-5.4	4.7	22.9
Dct	0.3	-0.9	17.3	14.2	-2.3	-3.7	3	14.2
Ddc	1.2	-150	71.9	31.6	0.8	-5	56.7	31.6
Ddit3	0.7	-1.2	8.7	5.5	2.9	-150	39.7	5.5
Ddx31	0.5	-1	9.9	7.2	1	-2.4	14.9	7.2
Ddx60	0.7	-2.6	29.3	18.7	1.2	-6	41.9	18.7
Dhx58	1.1	-3.9	21.6	9.8	1.9	-10.3	35.5	9.8
Diaph2	-1.8	-4.4	6.7	23.6	-1.3	-3	9.8	23.6
Dio1	-1.2	-9.9	41.7	93.5	-1.8	-22.2	26.6	93.5
Dip2c	-1.3	-5.2	17.9	43.9	-0.5	-1.7	30.7	43.9
Dmgdh	-0.5	-12.9	330.7	472.3	-1	-34.8	230.8	472.3
Dnajb1	0.3	-1.2	35.3	29.3	1.6	-150	88.1	29.3
Dnajb2	0.2	-0.8	41.9	36.4	1.1	-8.5	76	36.4
Dnajb9	0.5	-2.7	42.5	30	1.5	-150	82.5	30
Dnajc9	0.5	-0.7	6.3	4.5	1.3	-2.4	11.1	4.5
Dnase2a	-0.1	-0.5	16.5	17.4	1	-4.3	34.8	17.4
Dock10	-0.3	-0.8	16.2	20.5	1	-4.7	41.2	20.5
Dock2	-0.1	-0.4	7.7	8.5	1.3	-4.4	21.3	8.5
Dock4	-1.2	-4.2	16.2	37.4	-0.6	-1.8	24.3	37.4
Dph1	0.6	-1.8	21.4	13.7	1.2	-4.9	31.5	13.7
Dpyd	-2.6	-92.6	65.5	390.5	-1.5	-48.5	139	390.5
Dscr3	0.4	-1.2	25.8	19.4	1.1	-5.3	40.7	19.4
Dtx3l	0.3	-1.9	81.1	63.9	1.1	-150	132.5	63.9
Dusp6	0.3	-3.7	76	63.6	1.1	-150	136.9	63.6
Dysf	-0.2	-0.5	8.3	9.3	1.2	-3.6	20.9	9.3
E2f6	0.8	-1.8	17.2	10.1	1.2	-4	23.5	10.1
Eda2r	2.1	-2.4	10.6	2.5	3.1	-7.9	21	2.5
Eef2kmt	0.2	-0.6	7.1	6	1	-2.2	12.4	6
Efhd2	-1.1	-4	18.2	39.7	0.1	-0.5	41.7	39.7
Egfl7	0.3	-1.1	39.4	32.5	1.1	-9.2	71.9	32.5
Ehd4	0.1	-0.5	7.4	6.7	1.4	-3.8	17.4	6.7
Eif6	0.2	-0.9	51.6	44.3	1	-9.6	90.4	44.3
Elovl3	1.9	-150	61.9	16.6	2.2	-150	78.5	16.6
Emc3	0.3	-1.1	48.2	39.9	1.1	-9.8	84.9	39.9
Engase	0	-0.4	6.8	6.7	1.1	-2.7	14.6	6.7
Enho	-0.8	-1.7	9.1	15.7	-2.2	-3.9	3.5	15.7
Enpp2	-0.4	-1.7	41.7	55.6	-1.5	-7.8	19.5	55.6
Entpd1	-0.1	-0.5	11.1	11.9	1.5	-7.3	33.5	11.9
Entpd5	0.4	-150	409.1	305.8	1.4	-150	813.2	305.8
Epb41l1	0.2	-0.6	5.8	4.9	1.5	-4.2	14.1	4.9
Epha2	0.4	-1.2	21	15.8	1.7	-12.2	51	15.8
Ephx1	1	-150	458	232.3	1.2	-150	524	232.3
Eps8l2	1.1	-9	70	31.6	0.9	-5.9	59.9	31.6
Ern1	0.5	-3	102.3	74.9	1.3	-150	179.5	74.9
Ero1lb	0.1	-1.9	76.5	72.3	1.2	-150	167.8	72.3
Esr1	-1.3	-7.3	21.9	54.6	-0.9	-5.1	28.3	54.6
Etnppl	1.2	-150	339.9	149.6	1.3	-150	356.6	149.6
Evl		ns	4.4	4.3	1.8	-4.2	15.1	4.3
Fabp4	0	-0.4	8.2	8.2	1.1	-2.7	17	8.2
Fabp5	0.1	-9.4	96	89.7	-2.6	-22	14.7	89.7
Fam111a	0	-0.4	5.8	5.8	1	-2.1	11.7	5.8
Fam118b	0.2	-0.6	6.8	5.9	1	-2.1	11.9	5.9
Fam195b	0.6	-1	7.5	4.9	1.1	-2.1	10.5	4.9
Fam198a	0.8	-2.5	17.6	9.9	-2	-2.3	2.5	9.9
Fam207a	0.2	-0.8	23.8	20	1	-5.1	41.3	20
Fam213b	0.2	-0.7	7.4	6.3	1.1	-2.7	13.7	6.3
Fam219b	0.4	-0.9	13.9	10.7	1.3	-4.6	25.8	10.7
Fam3a	0.4	-0.9	12.7	9.5	1.1	-3.3	20.7	9.5
Fam98a	0.4	-1	14.2	10.8	1.1	-3.7	23.6	10.8
Fancm	0.6	-1.4	13.4	8.6	1.3	-4.3	21.8	8.6
Fbxl3	-1.9	-9.9	15.2	55.3	0	-0.3	54.7	55.3
Fbxw9	0.8	-3.4	36.8	20.5	1.2	-6.3	45.5	20.5
Fcgr1		ns	4.2	4.1	1.9	-4.4	15.1	4.1
Fcgr3	-0.2	-0.5	8.8	10.2	1.3	-4.4	24.3	10.2
Fcgr4	0	-0.4	4.9	5.1	1.9	-6.2	18.3	5.1
Fen1	0.6	-0.8	6.7	4.4	1.4	-2.6	11.7	4.4
Fermt3	0	-0.5	8.2	8.4	1.2	-3.6	19.5	8.4
Fgd2		ns	4.8	4.4	1.9	-4.9	16.2	4.4
Fgf1	-0.7	-4.9	51.5	85.9	-1.1	-9.7	39.3	85.9
Fggy	-1.5	-15.8	42.5	120	-1.1	-10.1	57.1	120
Fgl1	-1.2	-39.9	157.9	356.6	-0.5	-22.5	247.7	356.6
Fgl2	0.5	-1	10.1	7	2	-9.9	28.8	7
Ficd	0.4	-1.1	11	8.2	1	-2.8	16.4	8.2
Fitm1	1.2	-5.1	20.8	8.8	0.4	-1.6	12	8.8
Fkbp11	1.4	-2.1	10.2	3.8	1.6	-2.7	11.7	3.8
Fkbp14	0.5	-1	7.5	5.2	1.1	-2.3	11.3	5.2
Flywch1	0.3	-0.8	14.7	11.8	1.1	-3.7	25	11.8
Fmo3	-0.5	-61.5	197	279.1	-2.3	-84.3	55.6	279.1
Fmo5	-0.4	-6	297.5	382.5	1.1	-150	796.9	382.5
Fnbp1l	0.5	-1.4	24	17.1	1.1	-5	36	17.1
Folr2	0.2	-0.6	12	10.7	1.1	-3.5	23.1	10.7
Foxq1	0.4	-3.3	70.5	54.6	-1.8	-9.5	15.7	54.6
Fst	2.1	-7.5	19.6	4.6	1.7	-4.9	15.4	4.6
Fzd8	-0.8	-2.7	19.9	35.3	-1.7	-6	11.1	35.3
G0s2	0.1	-0.8	16.6	15.5	1.1	-4.7	32.8	15.5
Gabbr2	-1.1	-3.6	17.4	36.1	-1	-3.4	17.7	36.1
Gale	1.5	-5.8	25.4	9.3	1.4	-5.6	25.2	9.3
Gamt	-0.3	-4.6	128.1	161.8	-1.4	-19.5	60.8	161.8
Gas1	-1.8	-4.2	6.4	21.8	-1.8	-4.1	6.5	21.8
Gbas	0.4	-1	16	12.2	1	-3.3	24.5	12.2
Gbf1	0.2	-1	47.3	40.2	1.1	-10.8	87.1	40.2
Gbp10	2.2	-150	64.7	14.3	3.5	-150	162.6	14.3
Gbp11	1	-150	39.5	20.4	1.5	-11.8	58.2	20.4
Gbp2	0.5	-1.3	14.7	10.7	2.4	-150	56.9	10.7
Gbp2b		ns	4.4	2.5	2.8	-5.5	17.3	2.5
Gbp3	1.3	-150	41.9	16.5	2.2	-150	74.2	16.5
Gbp4	0.4	-0.9	10.5	7.8	2.4	-150	40	7.8
Gbp5	-0.1	-0.4	4.9	5.1	1.3	-3.1	12.9	5.1
Gbp6	1.7	-150	50.4	15	3.2	-150	141.2	15
Gbp7	0.3	-2.8	52.6	44.1	1.2	-150	101.7	44.1
Gbp8	0.2	-0.6	6	5.1	2.3	-10.8	25.8	5.1
Gbp9	0.8	-2.6	23.2	12.9	2.2	-150	61.3	12.9
Gck	-0.3	-2.5	139.7	169.9	1.3	-150	414.2	169.9
Gdf15	0.7	-0.9	6.2	3.8	2.2	-5.9	17.6	3.8
Get4	0.3	-0.7	12.4	10	1	-2.9	20.1	10
Gfod2	0.8	-1.7	10.9	6.1	1.3	-3	14.5	6.1
Gfpt1	0.9	-3.7	34.6	18.6	1.4	-150	48.6	18.6
Ghdc	0.5	-1.2	16.8	12.2	1.3	-5.4	29.8	12.2
Ghr	-1	-38.9	266.5	534.7	-0.8	-28.8	297.4	534.7
Gla	0.1	-0.5	6.4	5.9	1.2	-2.7	13.3	5.9
Gldc	1	-150	212.4	104.5	1.1	-150	229	104.5
Gm10557	0.6	-0.8	7	4.7	1.7	-4.7	15.8	4.7
Gm10717	-1	-2.4	7	13.8	-2.8	-4.5	2	13.8
Gm10718	-0.8	-5.7	19.3	34	-2.7	-9.3	5.2	34
Gm10719	-0.9	-4.9	17.1	32.6	-2.7	-9.5	5	32.6
Gm10800	-0.9	-40.3	139.4	262	-2.9	-72.4	35.5	262
Gm10801	-0.9	-8.1	25.8	47.5	-3	-13.9	5.9	47.5
Gm10925	1.2	-150	155.6	69.1	1	-150	140.3	69.1
Gm11168	-1	-1.7	4.7	9.2	-2.8	-2.8	1.3	9.2
Gm11400	-0.7	-1.1	9.1	14.3	-1.7	-2.5	4.5	14.3
Gm12250	1.1	-0.6	5.6	2.6	3	-7.9	20.7	2.6
Gm12895	1.4	-150	414.6	160.7	-2	-30.7	40.5	160.7
Gm12896	1.4	-150	414.6	160.7	-2	-30.7	40.5	160.7
Gm13502	-0.4	-3	43.2	57.3	-1.3	-6.4	24	57.3
Gm15662	0.9	-150	5689.6	2961.9	-1.9	-150	772.5	2961.9
Gm18852		ns	3.2	1.4	2.9	-2.2	10.4	1.4
Gm18853	0.8	-1.2	6.1	3.6	2.7	-150	24	3.6
Gm1966	-0.4	-0.6	7.5	9.6	1.1	-3.3	20.5	9.6
Gm20390	0.8	-2.1	14.2	8	1	-2.5	16.1	8
Gm20425	0.2	-0.8	15.2	13.5	1.2	-4.8	30.6	13.5
Gm20594	1.2	-150	626.5	269.4	-1.3	-28.3	111.2	269.4
Gm21049	0	-0.8	17.4	17.8	-1.2	-2.4	7.7	17.8
Gm21092	0.8	-3.6	38.8	21.8	1.5	-12	61.4	21.8
Gm21738	-0.8	-1.5	4.1	7	-2.5	-2.1	1.2	7
Gm26992	-0.6	-1.9	4.5	6.9	-1.7	-2.1	2.1	6.9
Gm4070	0.8	-6	70.5	41.7	2.9	-150	319.1	41.7
Gm43302	1.6	-3.2	12.3	4.1	3.2	-150	38.6	4.1
Gm4841		ns	3.8	4.2	1.4	-2.4	11.2	4.2
Gm4956	1.7	-7.9	15.3	4.7	0.8	-2.2	8.3	4.7
Gm6483		ns	4.8	3.4	1.7	-2.3	11	3.4
Gm8893	-1.1	-2.7	10.4	23.1	-1.5	-3.6	8.1	23.1
Gm8995	-0.3	-0.6	9.4	11.5	1.2	-4.6	26.8	11.5
Gm9978	-0.1	-0.4	20.2	21.3	-1.1	-2.1	10.3	21.3
Gmip	0.3	-0.7	7.1	5.8	1.1	-2.2	12.1	5.8
Gmppb	0.5	-1.5	19.1	13.6	1.6	-150	40.5	13.6
Gngt2		ns	4.6	3.7	1.6	-2.6	11.6	3.7
Golt1b	0.7	-1.3	9.1	5.7	1.3	-3.3	14.4	5.7
Gorasp1	0.2	-0.8	28	24.5	1.1	-7.7	53.9	24.5
Gphn	-1.8	-10.2	17.5	60.5	-0.7	-3.2	36.8	60.5
Gpnmb		ns	0.5	0.5	4.5	-2.6	11.5	0.5
Gpr137b	0.1	-0.6	6.2	5.9	1.3	-3.6	14.6	5.9
Grem2	-0.4	-1.2	20.9	28.2	-1.2	-3.6	12.5	28.2
Grwd1	0.5	-1.2	12.2	8.5	1	-2.7	17.5	8.5
Gss	0.4	-2.4	78.8	58.6	1.1	-150	129	58.6
Gsta1	4.1	-150	46.8	2.7	5.1	-150	91.5	2.7
Gsta2	1.7	-150	73.3	22.4	1.2	-7.8	49.7	22.4
Gsta4	1	-10.2	94.3	45.9	0.6	-3.7	69.5	45.9
Gstm1	0.9	-150	1003.6	528.4	1.4	-150	1348.8	528.4
Gstm3	0.8	-4.1	37.6	21.6	2.2	-150	100.5	21.6
Gstm4	1.2	-6.3	42.8	19.1	1.4	-9.5	51.1	19.1
Gstp1	1.3	-150	1225.4	481.3	1.6	-150	1413.9	481.3
Gstp2	1.6	-2	8	2.7	1.9	-1.9	9.8	2.7
Gstt3	-1.3	-11.2	31.4	77	-0.8	-7.4	43	77
Gtf2b	0.6	-2.1	29.5	18.9	1	-4.9	38	18.9
Gtf2e1	0.7	-2.5	28.6	17.1	1	-4.4	34.9	17.1
Gvin1	1.6	-150	207.3	66.7	3.2	-150	632.2	66.7
H2-aa	0.1	-0.5	19.1	17.8	2.1	-150	77.3	17.8
H2-ab1	0	-0.6	13.5	13.1	2.2	-150	60.3	13.1
H2afx	0.1	-0.5	5.9	5.4	1.3	-3	12.9	5.4
H2-d1	0.3	-8.1	536.1	425.4	1.5	-150	1209.7	425.4
H2-dma		ns	2.8	2.8	2.3	-3.7	13.9	2.8
H2-dmb1		ns	2.7	2.9	2	-2.6	11.8	2.9
H2-eb1	0.1	-0.6	14.2	13.2	2.2	-150	60	13.2
H2-k1	0.2	-5.8	1129.6	1005.9	1	-150	2040.5	1005.9
H2-m3		ns	4.4	3.6	1.6	-2.3	11.1	3.6
H2-q10	0.6	-150	2347.8	1507.3	1.1	-150	3193.2	1507.3
H2-q4	0.4	-2.9	86.6	65	1.4	-150	176.5	65
H2-q5	0.4	-0.6	5.3	4	1.9	-4	14.6	4
H2-q6	1.2	-6.4	39.7	17.2	3.2	-150	157.9	17.2
H2-q7	0.6	-2.7	38.1	24.7	1.9	-150	92.9	24.7
H2-t10	1.9	-2.5	11.6	3	3.7	-150	38.7	3
H2-t22	0.6	-6.8	149.9	98.1	1.5	-150	269.6	98.1
H2-t24	0.4	-0.9	8.4	6.3	1.2	-2.8	14.5	6.3
Hamp2	-4.2	-17.4	2.6	46.7	-5.8	-19.2	0.9	46.7
Hao2	1	-4.9	10.8	5.3	-3.6	-2	0.4	5.3
Hapln4	0.6	-0.8	6.1	3.9	1.5	-2.2	10.9	3.9
Hba-a1	-1.5	-16	40.6	118.4	-1.9	-21	31.4	118.4
Hba-a2	-1.5	-56.3	158.1	449.8	-1.9	-73.5	124.6	449.8
Hbb-bs	-1.5	-63.6	176.3	505.7	-1.7	-74.9	155.7	505.7
Hbb-bt	-1.7	-15.8	32.3	104.2	-1.9	-18.3	27.7	104.2
Hck	0	-0.5	6.8	7	1.6	-5.8	21.7	7
Hcls1	0.2	-0.6	8.1	7	1.3	-3.7	17.4	7
Hdc	0.6	-1.3	10.4	6.8	1.2	-3	15.1	6.8
Hectd2	-1.3	-6.5	20.2	48.5	-0.4	-2.5	37.4	48.5
Helz2	-1	-12.6	77.8	159.6	0.5	-6.9	227.8	159.6
Herc6	-0.1	-0.8	21	22.1	1.7	-150	71.6	22.1
Hexa	0.1	-0.6	54.8	52.6	1.2	-150	119.1	52.6
Hgh1	0.5	-0.6	5.8	4.1	1.7	-3	13	4.1
Hinfp	0.1	-0.5	7.3	6.8	1	-2.3	13.9	6.8
Hip1	-0.1	-0.7	15.5	16.4	1.1	-5.1	36.2	16.4
Hist1h1c	0.2	-0.8	61.6	54.8	1.4	-150	144.5	54.8
Hist1h3h	0.1	-0.8	5.6	5.1	1.3	-3	12.5	5.1
Hk3	0.3	-0.6	7.6	6.2	2.2	-10.3	27.7	6.2
Hmgcr	-1.3	-59.6	213.6	525	-1	-46.9	261.9	525
Hmox1	-0.2	-0.5	13.2	15.3	1.3	-7	38.5	15.3
Hn1	0.5	-1.1	11.8	8.5	1.2	-3.5	19.1	8.5
Homer2	-0.9	-4.3	29.5	55.3	-1	-4.7	27.2	55.3
Hp	-0.1	-2.4	1238.4	1292.7	1	-150	2627.7	1292.7
Hsd17b2	0.2	-1.7	103.6	89.1	-1.1	-7.9	42.4	89.1
Hsd3b2	-1.8	-14.6	26.6	90.9	-0.2	-1	81.2	90.9
Hsd3b3	-1.3	-14.7	55.7	137.1	0.4	-4.9	182.1	137.1
Hsd3b5	-1.4	-17.5	33.1	86.6	-1	-14.3	42.2	86.6
Hsp90aa1	0.7	-150	345.5	209.3	1.7	-150	698.9	209.3
Hsp90ab1	0.3	-3.9	367.5	308	1	-150	619.1	308
Hspa1a	1.2	-1.7	8.7	3.9	2.9	-150	29.6	3.9
Hspa1b	1	-150	87.8	43.9	2.5	-150	246.7	43.9
Hspa4l	0.5	-1.9	43.4	31.1	1.4	-150	81.1	31.1
Hspb1	0.3	-1.5	18.9	15.1	3	-150	120.4	15.1
Hspb8	0.4	-3.6	172.4	132.6	1.2	-150	314.9	132.6
Hsph1	0.5	-2.3	45.2	32.7	1.7	-150	105.2	32.7
Htatip2	0.7	-2.3	24.6	15.3	2.1	-150	65	15.3
Hyou1	0.8	-150	248	138	1.5	-150	385.7	138
Icam1	0.2	-0.7	14	12.5	2.1	-150	52.4	12.5
Id3	0.7	-4.3	57.9	34.7	1.2	-150	77.4	34.7
Idi1	-0.3	-13.8	302.4	383.4	-1.1	-32.3	176.6	383.4
Ier5	0	-0.4	6.7	6.6	1	-2.4	13.6	6.6
Ifi204	0	-0.7	16.1	15.6	1.2	-5.7	36	15.6
Ifi209		ns	3.9	3.8	1.5	-2.2	10.6	3.8
Ifi211		ns	3.5	3.1	2	-2.6	12	3.1
Ifi27	0.8	-8.1	110.2	62.1	1.2	-150	140.2	62.1
Ifi27l2a		ns	4.1	3.5	1.6	-2.1	10.7	3.5
Ifi27l2b	0.4	-1.1	6.3	4.9	1.1	-2.4	10.4	4.9
Ifi30	0	-0.5	11.9	11.7	1.3	-5.4	29.4	11.7
Ifi35	0.5	-1.7	32.1	22.3	1.2	-7	50	22.3
Ifi44	2	-150	24.1	6.2	2.7	-150	40.3	6.2
Ifi47	1.4	-8	40.6	14.9	2.1	-150	63.5	14.9
Ifit1	1.5	-150	36.6	12.9	2.3	-150	62.4	12.9
Ifit2	0.6	-1.6	17.6	11.3	2	-150	44.1	11.3
Ifit3	1.4	-150	44.2	17.1	2.3	-150	85.2	17.1
Ifit3b	1.4	-3.2	12.3	4.6	2.1	-7.4	19.7	4.6
Ifrd1	0.2	-1	40.7	35.5	1.2	-10	79	35.5
Igfals	-0.4	-3.4	115.4	149.9	-1.1	-13.8	68.4	149.9
Ighmbp2	0.6	-1	8.1	5.2	1.2	-2.3	11.7	5.2
Igsf6		ns	4	4.8	1.7	-4.2	15	4.8
Igtp	0.7	-4.7	54	32.6	2.6	-150	197.1	32.6
Ikbke	1	-4.4	36.8	18.5	1.6	-150	54.3	18.5
Il10ra	-0.3	-0.4	5.3	6.4	1.2	-2.8	14.4	6.4
Il18bp	0	-0.5	11.2	11.3	1.6	-7.7	33.6	11.3
Il1r1	0	-1.3	31.9	32.3	1.2	-150	72.3	32.3
Il22ra1	1.3	-0.8	6.8	2.7	2.4	-3.9	14.3	2.7
Il4ra	0.6	-2.5	47.1	31.7	1	-6.8	63.7	31.7
Ildr2	-1.1	-7.8	33	71	-0.3	-2.2	56.9	71
Immp2l	-2.3	-2.9	2.6	12.2	-2.7	-3.4	1.9	12.2
Impact	0.1	-0.5	23.2	22	1.4	-10	57.2	22
Inhbe	0.6	-2	29.7	19.6	1.8	-150	68.4	19.6
Inmt	-0.4	-9.7	365.8	484.1	-1.9	-86.6	132	484.1
Inpp5d	-0.1	-0.6	8.3	8.8	1.3	-4.1	21	8.8
Insc	0.8	-2.1	17.4	9.8	1.2	-4.9	21.9	9.8
Insig2	1.3	-150	167.2	69.3	1.4	-150	180.8	69.3
Ints2	0.7	-2	19	11.3	1.5	-6.8	31.8	11.3
Iqgap1	0	-0.8	29.3	29.1	1.4	-13.3	77.2	29.1
Irf7	1.4	-150	85.8	33.5	2.1	-150	140.2	33.5
Irf8	-0.2	-0.5	9.1	10.2	1.4	-5.1	26.1	10.2
Irgm1	0.7	-4.8	73.1	44.6	1.6	-150	131.4	44.6
Irgm2	0.6	-4.3	72.8	48.1	1.6	-150	144.7	48.1
Irs2	-0.2	-1.2	31.2	36.7	-1.2	-4.3	15.8	36.7
Isg15	1.4	-1.4	8.3	3.1	2.4	-5.2	16.7	3.1
Isyna1	-0.3	-0.4	5.2	6.4	1	-2.3	12.9	6.4
Itfg2	0.4	-0.9	9.5	7.2	1.4	-4.1	18.5	7.2
Itga4	0	-0.6	15.1	14.7	1.5	-8.7	41.8	14.7
Itgal	-0.1	-0.4	5.1	5.4	1.4	-3.8	14.6	5.4
Itgb2	-0.2	-0.5	8.5	9.8	1.5	-6	27.1	9.8
Itm2c	0.3	-1.4	46.3	36.6	1.3	-14.3	91.9	36.6
Itpa	0.7	-2.2	28.3	17.4	1.3	-7.3	43.5	17.4
Itpk1	0.5	-1.3	17.6	12.1	1.4	-5.8	31.1	12.1
Jagn1	0.3	-0.8	16.2	13.4	1.2	-4.6	30	13.4
Jun	0.3	-0.9	15.7	12.9	1.5	-7.7	36.4	12.9
Kansl3	0.4	-1.9	77.6	60.4	1	-150	124.8	60.4
Kctd18	0	-0.5	8.5	8.7	1.2	-3.6	19.8	8.7
Kctd6	-0.5	-2.8	28.6	39.7	-1.2	-4.4	17.8	39.7
Kctd7	0.6	-1.2	8.5	5.5	1.7	-5	17.5	5.5
Keg1	1.3	-150	386.7	155.5	0.8	-150	262.1	155.5
Klb	-1.1	-5.8	29.9	62.5	-0.6	-2.7	40.5	62.5
Klf6	-0.1	-0.6	15.5	17	1.4	-8.3	44.5	17
Klhl13	-1.2	-1.8	5.3	11.9	-1.5	-2	4.3	11.9
Klhl18	0.6	-1.1	9	5.9	1.1	-2.3	12.6	5.9
Kmt5a	0.7	-2.4	31	19.6	1.2	-6.8	44.9	19.6
Kpna4	0.1	-1	56.3	51.3	1.2	-150	115.2	51.3
Krt18	0.3	-3.1	166.1	132.2	1.1	-150	277.1	132.2
Krt8	0.3	-4.8	292.3	230	1.4	-150	590.6	230
L3mbtl2	0.3	-0.9	21.4	17.7	1	-4.4	36	17.7
Lair1		ns	4.6	4.9	1.6	-4.2	14.9	4.9
Laptm5	-0.2	-0.6	12.6	14.2	1.4	-6.6	36.5	14.2
Large1	-1.7	-2.1	3.9	12.3	-0.4	-0.7	9.1	12.3
Lars2	0.7	-150	36553.9	22341.1	-1.6	-150	7234.5	22341.1
Lepr	-0.7	-3.7	17.8	28	1.2	-150	63.6	28
Lgals1	1.3	-3	14.5	6	1.5	-4.2	16.7	6
Lgals3		ns	4.2	3.9	2.7	-9.8	24.3	3.9
Lgals3bp	0.6	-3.5	69.6	45.7	1.3	-150	108.8	45.7
Lgmn	0.1	-0.6	67.5	63.1	1.4	-150	166	63.1
Lhpp	-1.2	-5	20.7	47.5	-0.8	-3.1	27.4	47.5
Lhx6	0.5	-0.6	5.6	3.9	1.7	-3.2	13	3.9
Lifr	-0.6	-23.3	448	683.8	-1.1	-55.3	316.3	683.8
Lilrb4a	0.1	-0.5	8.8	8.1	2.7	-150	51.5	8.1
Lipc	-5.9	-72	3	178.2	-0.6	-6.9	114.6	178.2
Litaf	-0.1	-0.6	43.1	47.7	1.2	-150	111.3	47.7
Lmnb2	0.9	-2.4	20.4	11	1.2	-4.1	24.9	11
Lpl	0.6	-1.8	25.6	17.3	1.7	-150	54.8	17.3
Lpp	-1.2	-13.9	60	137.4	-1.4	-15.9	53	137.4
Lrrc59	0.6	-3.3	75.8	51.3	1.2	-150	119.8	51.3
Lrtm1	-2	-6.8	7.7	30.4	-2.5	-7.8	5.3	30.4
Ltf	-5.6	-2.6	0.1	6.1	-4.2	-2.4	0.3	6.1
Luc7l	0.4	-1.9	51	37.6	1.1	-10.3	82.9	37.6
Luc7l2	-1.1	-11.6	60.3	130.8	0	-1.4	129.9	130.8
Ly6a	0.7	-1.4	11.5	6.9	2.7	-150	46	6.9
Ly6e	0.2	-2.6	120.1	104.2	1.2	-150	235.5	104.2
Ly75	-0.2	-0.7	10	11.1	1.1	-3.8	24.3	11.1
Ly9		ns	2.4	2.4	2.1	-2	10.2	2.4
Lyrm2	0.5	-0.9	7.7	5.4	1.1	-2.1	11.3	5.4
Lyve1	0.3	-0.9	15.3	12.1	1.5	-7.3	33.8	12.1
Lyz2	-0.1	-1.1	60.7	64.3	1.5	-150	180.2	64.3
Lzic	0.7	-1.1	8.2	5.2	1.2	-2.8	12.4	5.2
Manbal	0.7	-0.8	6.6	4	1.7	-3	12.6	4
Manf	0.6	-4.1	74.4	47.9	1.3	-150	122	47.9
Maob	-2.3	-33.8	32.3	157.7	-0.5	-6.7	108	157.7
Map4k4	0.5	-1.3	22.8	16.7	1	-4.4	34	16.7
Map7d1	0.4	-1.2	26.9	20.1	1.1	-5.7	43	20.1
Map7d2	-0.7	-7.6	57.8	95.2	-1.3	-10.4	39	95.2
Mapk15	1.2	-2.9	11.8	5.2	1.2	-2.8	11.6	5.2
Mapkapk5	0.4	-1.1	30	23.4	1	-5.2	46.7	23.4
Marco	-0.8	-2.6	14.9	26.6	1.9	-150	96	26.6
Mcfd2	0.4	-6.6	256.3	188.5	1.2	-150	428.7	188.5
Mcm2	0.7	-1.1	7.7	4.7	1.5	-3.9	13.8	4.7
Mcm3	0.7	-1.3	9.9	6.2	1.2	-2.9	14.1	6.2
Mcm4	0.8	-1.6	10.6	5.9	1.1	-2.4	12.7	5.9
Mcm5	0.6	-0.8	6.6	4.2	1.5	-2.9	12.1	4.2
Mcm6	1.4	-4.7	23.2	9.1	1.5	-5.9	25	9.1
Mdm2	0.5	-2	41.4	28.8	1.3	-10.9	70.1	28.8
Mdp1	-0.4	-0.6	8.9	11.6	1.2	-4	25.9	11.6
Med10	0.7	-1.2	10.4	6.6	1.2	-3	15.4	6.6
Med20	0.1	-0.7	28.8	27.2	1.2	-8.4	61.7	27.2
Med21	0.5	-1.2	15.8	11.2	1.4	-5.6	28.7	11.2
Mesdc2	0.4	-1.5	32.9	24.2	1.2	-7.9	55.9	24.2
Mettl1	0.6	-1	7.5	5	1.3	-2.9	12.4	5
Miga1	1.1	-150	75.3	34	1.4	-150	86.7	34
Mkrn2os	0.3	-0.8	13.1	10.9	1	-3.2	22.2	10.9
Mlkl	0.3	-0.8	8.5	6.8	1.6	-5.4	20.2	6.8
Mlst8	0.6	-1.1	9.8	6.6	1.4	-4	17.3	6.6
Mme	-0.9	-5.2	40.8	74.6	-1.5	-10.1	26.5	74.6
Mob2	0.3	-0.8	18.4	15	1.1	-4.3	31.6	15
Mob3a	0.1	-0.6	6.2	5.8	1.2	-2.7	13.3	5.8
Morf4l2	0.7	-6.5	120.9	76.8	1	-150	158.2	76.8
Mpeg1	0.3	-1.5	50.3	39.6	1.9	-150	146.2	39.6
Mrps18b	0.4	-1.5	32.9	24.1	1	-5.7	49.4	24.1
Ms4a6c		ns	3.3	3.5	1.8	-2.7	12.1	3.5
Msn	-0.1	-0.5	14.3	15	1.1	-4.8	33.1	15
Mt1	-2.7	-20.6	11.9	75.4	-2.4	-16.7	14.7	75.4
Mt2	-2.4	-8	5.4	27.9	-2.7	-7.2	4.4	27.9
Mthfd1l		ns	1.7	3.9	1.5	-2.1	10.6	3.9
Mthfr	0.3	-0.8	10.8	8.7	1.4	-4.4	22.4	8.7
Mtx3	1.2	-8.1	57.1	25.5	0.4	-2.3	34	25.5
Mup12	0	-150	199.5	201.9	-1.5	-31.9	69.4	201.9
Mup15	-0.8	-108.6	641.1	1143.3	-1.9	-150	307.8	1143.3
Mup18	1.4	-150	283.4	109.5	1	-150	226.6	109.5
Mup19	-0.8	-150	3033.2	5210.4	-2.7	-150	829.3	5210.4
Mup20	1	-150	8142.3	4122.7	2.1	-150	17176.2	4122.7
Mup21	1.9	-150	299	81.9	0.9	-150	156.9	81.9
Mup-ps16	-0.1	-2.1	20.6	22.7	-1.9	-5.8	6	22.7
Mup-ps19	1	-150	38.8	19.7	2	-150	78.6	19.7
Mx1	1.3	-0.9	6.9	2.8	2.9	-7.9	21.1	2.8
Mx2	1.5	-4.3	16.7	6	3.3	-150	57.2	6
Mybl1		ns	2.8	1.3	3.1	-2.5	11	1.3
Myc	1.2	-2.8	11.9	5.3	-0.8	-0.8	3	5.3
Mydgf	0.3	-1.2	45.8	37.3	1.1	-8.9	77.8	37.3
Myef2	0.7	-1.5	14.2	8.7	1.1	-3	18.3	8.7
Myh10	0.6	-1.9	19.9	12.7	1.1	-4.4	27.2	12.7
Myo1f	0.1	-0.5	5.3	5	2	-7	19.4	5
Myo6	-2.3	-18.8	17.4	86.6	0	-1.8	84.8	86.6
Myof	-0.2	-0.5	5.6	6.6	1.2	-3	15.4	6.6
Nabp1	0.8	-4.3	49	27.7	1.5	-150	76.3	27.7
Nans	0.7	-1.8	16.8	10.1	1.4	-5.3	26.3	10.1
Napb	0.3	-0.6	6.1	4.9	1.2	-2.6	11.5	4.9
Nat8	-1.6	-2	2.7	8	-1.8	-2.1	2.3	8
Ncapd2	0.1	-0.7	21	20	1.2	-6.2	44.8	20
Ncdn	0.3	-0.7	11.6	9.7	1	-3	19.9	9.7
Ncf2	-0.1	-0.5	8.1	8.9	1.1	-2.9	18.7	8.9
Nckap1l	-0.3	-0.8	11.4	14.3	1.2	-5.1	32.6	14.3
Necap2	0.2	-0.5	8.6	7.6	1	-2.5	15.6	7.6
Nes	0.4	-0.8	6.7	5	1.1	-2	10.5	5
Nfia	-1.6	-8.2	18.6	56	-0.9	-3.8	30.4	56
Nfxl1	0.4	-1.3	20.5	15.4	1.1	-4.9	33.2	15.4
Nfyb	1	-8.7	83.8	41.7	1	-7.8	81.3	41.7
Nhlrc3	0.2	-0.7	27.5	24.5	1.3	-9.9	61	24.5
Nip7	0.6	-1.4	16.2	10.9	1.1	-3.3	22.7	10.9
Nkiras1	0.3	-0.7	16.9	14.2	1.2	-5.4	33.3	14.2
Nktr	0.3	-1.9	80.7	64.7	1	-150	132.3	64.7
Nlrp12	1.1	-5.7	41.6	19.4	1.5	-11.9	56.5	19.4
Nme6	0.4	-0.9	10.5	8	1.3	-4	20	8
Nob1	0.5	-0.9	6.9	4.8	1.2	-2.3	11.2	4.8
Nol9	0.6	-2	25.9	16.9	1.3	-6.6	40.9	16.9
Nolc1	0.3	-1.1	27.8	22.1	1	-5.4	45.2	22.1
Nop58	0.8	-3.4	39.2	23	1.2	-7.2	52.1	23
Nosip	0.1	-0.5	6.8	6.4	1.1	-2.5	13.8	6.4
Nqo1	0.8	-2.8	20.1	11.4	1.3	-6	28.8	11.4
Nr1i3	-1	-19.7	127.5	249.2	-1.4	-36.7	91.7	249.2
Nrn1	-1	-38.4	198.8	401.8	-0.9	-25.8	212.4	401.8
Nt5m	1	-1.9	9.8	5.1	1.5	-3.9	14.6	5.1
Ntmt1	0.3	-0.7	8.4	6.8	1.1	-2.5	14.5	6.8
Nubp2	0.2	-0.6	12.7	11.4	1.1	-3.3	23.7	11.4
Nudt13	0.8	-1.5	11.7	6.8	1.5	-4.6	18.7	6.8
Nxpe2	0	-0.6	41.9	41.7	-1.1	-4	19.8	41.7
Oas1a	1.2	-2	9.9	4.3	2.5	-10.7	24.7	4.3
Oas1g		ns	3.4	2.4	2.3	-2.8	11.7	2.4
Oas3		ns	4.4	4.2	1.7	-3.5	13.8	4.2
Oasl1	1.4	-5	22.8	8.7	2.3	-150	42	8.7
Oasl2	0.8	-1.5	8.8	5	2	-7.5	20.5	5
Oat	-1.4	-130.7	470.9	1203.7	-1.1	-103.1	556	1203.7
Oraov1	0.4	-0.9	10.9	8.1	1.8	-7.8	27.7	8.1
Orc5	0.3	-1	19.2	15.2	1.1	-4.2	31.4	15.2
Orm2	-1.5	-3.3	6.9	19.9	1.5	-150	57.4	19.9
Ormdl3	0.2	-1.1	67.3	57.3	1	-150	118.5	57.3
Osbpl3	1.9	-1.6	8.1	2.1	2.1	-2.1	9.2	2.1
Osgin1	1.5	-150	63.7	22.1	2.2	-150	102.8	22.1
Ostc	0.9	-5.4	55.5	29.4	1.1	-8	63.9	29.4
P2rx7	0.1	-0.5	5.4	5.1	1.1	-2.1	10.8	5.1
P2ry1	-0.8	-1.8	13.4	23.3	-1.4	-3.4	8.6	23.3
P2ry13		ns	3.3	3.6	1.6	-2.4	11.3	3.6
P2ry4	-0.6	-1.2	12.9	19.2	-1.3	-2.8	7.7	19.2
P3h1	0.5	-1.1	15.9	11.6	1.6	-7.9	34.2	11.6
P4ha1	0.3	-1.4	33.6	26.6	1.2	-9.5	63.1	26.6
Papss2	-0.6	-18.7	215.6	330.5	-1.3	-39.2	130.9	330.5
Paqr7	0.8	-5.6	62.8	37.2	1	-8.4	75.5	37.2
Parp11	0.4	-0.9	8.5	6.4	1.4	-4	16.9	6.4
Parp12	0.5	-2.9	69	48.2	1.1	-11.1	101	48.2
Parp14	0.4	-3	91.9	69.1	1.4	-150	176.3	69.1
Parp9	0.6	-5	108.6	71.8	1.1	-150	154.2	71.8
Pcgf6	0.3	-0.8	12	9.6	1.2	-3.8	21.4	9.6
Pde4b	0	-2.3	30.5	30	-1.2	-4.1	13	30
Pdgfa	-0.1	-0.4	6.9	7.2	1	-2.4	14.6	7.2
Pdilt	1.1	-2.7	14.5	6.9	1	-2.3	14	6.9
Pdk1	-0.4	-5.6	147.2	199	-1.1	-17.4	91.9	199
Pdrg1	0.8	-2	17.7	10.4	1.9	-10.7	37.6	10.4
Pdzd11	0.4	-0.9	12	9.1	1.4	-5	23.8	9.1
Pef1	0.3	-0.9	25.6	21.1	1	-5	42.4	21.1
Pelo	0.5	-1	12.2	8.7	1.1	-3.1	18.5	8.7
Per1	-1.2	-3.7	13	29.3	0	-1	28.7	29.3
Per3	-1.7	-14.8	28.6	93.4	-1.1	-8.3	43.2	93.4
Pgap1	-0.3	-1.6	59.2	71.2	-1	-5.9	35.1	71.2
Pgd	0.5	-1.1	15.3	11.1	1.3	-5.3	28.2	11.1
Pgm3	0.8	-3.2	38.8	23	1.1	-6.6	49.1	23
Pgs1	0.3	-0.8	14.7	12.1	1	-3.4	24.8	12.1
Phf11d	0.3	-0.7	7	5.7	1.5	-4.3	16.5	5.7
Pi4k2a	0.3	-0.9	28.9	23.4	1	-5.6	47.8	23.4
Piezo1	0	-0.5	9.9	10.1	1.2	-3.8	22.5	10.1
Piga	0.6	-1	8.1	5.5	1.3	-3.3	13.4	5.5
Pik3cd	-0.1	-0.5	5.8	6.3	1.7	-5.4	20.1	6.3
Pira2	0.2	-0.7	8.5	7.2	2.3	-150	35.7	7.2
Pirb	-0.1	-0.5	7.9	8.7	1.4	-5	23.4	8.7
Pithd1	0.8	-3.1	31.9	17.8	1.5	-9.6	49.2	17.8
Pitpnm1	0	-0.5	7.4	7.4	1.3	-3.6	17.8	7.4
Pkhd1	-1.2	-3.5	12.4	29.2	-1.4	-4.2	10.7	29.2
Pkm	0.2	-0.7	24.6	21.6	1.5	-150	60.8	21.6
Plac8	0.4	-1	7.7	5.9	2	-8.2	23.5	5.9
Plau		ns	3.2	2.3	2.6	-3.8	14.1	2.3
Plcb1	-2.6	-8.2	5.5	32.2	-1.5	-4.6	11.5	32.2
Plce1	-1.3	-3.7	12	28.7	-1	-2.9	14.1	28.7
Plcg2		ns	4	4.3	1.4	-2.4	11.3	4.3
Pld4	0	-0.4	7.8	7.5	1.1	-3	16.4	7.5
Plek	-0.4	-0.5	7	9.1	1.5	-5.5	25	9.1
Plekha1	0.6	-1.6	17.6	11.5	1.3	-5.3	28.4	11.5
Plekha2	0.1	-0.6	7.9	7.4	1.1	-2.6	15.7	7.4
Plekhm2	0.2	-0.6	14.7	13	1.1	-4.1	27.6	13
Plod1	-1	-3.7	21.1	42.7	1.2	-12.2	96.2	42.7
Pnpla3	-1.1	-2.7	5.8	12.7	-1.4	-3.1	4.7	12.7
Pnrc2	0.7	-3.3	53	33.1	1.2	-10.2	75.8	33.1
Pole3	0.4	-1	15.8	11.9	1	-3.3	23.9	11.9
Polk	0.4	-0.9	11.1	8.5	1	-2.5	17.1	8.5
Polr2e	0.5	-1.2	12.5	8.6	1.1	-3.1	18.7	8.6
Polr2g	0.4	-0.8	9.7	7.5	1.2	-3.1	17.2	7.5
Por	-1	-39.7	238.6	486.5	-0.4	-9.9	374	486.5
Ppcs	0.4	-1.1	18.7	13.8	1	-3.7	28.4	13.8
Ppm1h	-0.1	-0.4	6.3	6.7	1	-2.4	13.9	6.7
Ppm1l	-1.3	-2.6	7.5	18.9	-0.1	-0.4	17.2	18.9
Ppp1r15a	0.4	-0.8	8.8	6.7	1	-2.3	13.7	6.7
Pqlc1	0.4	-2.8	104.4	78.8	1.2	-150	178.5	78.8
Pqlc2	0.5	-1.1	13.3	9.4	1.2	-3.6	21	9.4
Preb	0.3	-1.3	50.4	40.7	1.1	-150	89.8	40.7
Primpol	0.1	-0.5	8.3	8.1	1.1	-2.9	17.2	8.1
Prkrip1	0.3	-0.7	7.7	6.2	1.3	-3.2	15	6.2
Prlr	-1	-29.5	117	241.9	-1.6	-38.5	79.9	241.9
Prmt5	0.6	-1.4	13.1	8.3	1.4	-4.4	21.2	8.3
Prmt6	0.4	-0.9	10.9	8.2	1	-2.6	16.6	8.2
Prodh	-1.2	-23.6	105	244.2	-1	-18.8	125.6	244.2
Prpf31	0.5	-1.2	17.7	12.9	1.2	-4.5	29.3	12.9
Prpsap1	0.5	-2.7	63.6	45.6	1.2	-13.1	102.8	45.6
Prr16	-1.7	-2.6	4.4	14	-1	-1.5	7.2	14
Prss8	1.4	-4.7	22.5	8.6	0.6	-1.9	13.1	8.6
Prune1	0.5	-1.2	14.8	10.3	1.1	-3.5	22.3	10.3
Psmb8	0.4	-1.5	40.4	30.7	1.4	-150	80.9	30.7
Psmb9	0.8	-2.3	19.9	11.1	2.3	-150	56	11.1
Psmd7	0.4	-1.3	30.8	23.7	1.2	-8.1	55.3	23.7
Psmf1	0.6	-2.1	31.4	20.4	1.5	-11.1	57.2	20.4
Ptcd1	0.5	-1.3	17.6	12.2	1.3	-5.2	29.6	12.2
Ptprc	-0.1	-0.7	23.6	25.8	1.2	-9	61.1	25.8
Ptprg	-1.1	-4.8	23.3	50.5	-1.1	-4.6	24.1	50.5
Pvr	0.6	-1.1	10.2	6.7	1.3	-3.3	16.4	6.7
Pycrl	0.5	-1.5	23.1	15.9	1.4	-7.4	41	15.9
Pym1	0.3	-0.7	7.4	6	1.1	-2.6	13	6
Qpct	-0.7	-1.5	11.5	18.8	-1.3	-2.5	7.5	18.8
Rab11fip4	1.5	-2.5	11.5	4.1	1.2	-1.7	9.6	4.1
Rab4a	0.5	-1.4	22.3	15.6	1.1	-5.1	34.6	15.6
Rabgap1l	-1.4	-10.3	33.5	86.2	-0.6	-3.2	57.4	86.2
Rac2	0.1	-0.6	5.1	4.8	1.3	-2.7	11.8	4.8
Ran	0.6	-5.2	106.9	69.3	1	-150	140	69.3
Rangap1	0.3	-1.6	64.6	50.8	1.1	-12.3	108.6	50.8
Rarres1	1.1	-150	52.2	25	-0.1	-1.2	22.8	25
Rasa4		ns	3	3.3	1.8	-2.6	11.7	3.3
Rassf1	0.5	-1.1	12.2	8.7	2.1	-13.6	38.3	8.7
Rassf6	0.5	-1.3	21.3	15.4	1	-3.9	31.3	15.4
Rcan1	0.5	-1.6	26.1	17.9	2.2	-150	81.6	17.9
Rcan2	-1.4	-1.8	3.7	9.6	-2	-2.2	2.5	9.6
Rdh13	0	-0.5	13.1	13.3	1.2	-4.7	30	13.3
Rdh16	-2.5	-39.7	28.8	167.9	-1	-13.2	83.3	167.9
Reep5	0.4	-1	15	11.3	1.1	-3.4	23.5	11.3
Rexo2	0.6	-2.4	42.8	28.6	1.1	-7.5	61.3	28.6
Rfesd	0.8	-1.9	15.7	9	1.4	-4.9	23.6	9
Rgs1		ns	3.4	4	2.7	-11.1	25.9	4
Rgs2		ns	4.3	4	1.8	-3.5	13.8	4
Rhobtb1	-1.1	-8.3	40.5	88.3	-0.2	-1.3	77.3	88.3
Rhod	1	-3.3	24.6	12.3	1.6	-8.5	37.1	12.3
Ric8b	-2.4	-2.8	2	10.8	0.3	-0.7	12.9	10.8
Rit1	0.6	-1.3	12.1	7.8	1.4	-4.3	20.1	7.8
Rnf121	0.5	-1.1	15.5	11.4	1.1	-3.9	24.8	11.4
Rnf135	0.6	-1.4	13.9	9	1.5	-5.4	24.6	9
Rnf181	0.5	-2.3	64.7	47.4	1.2	-13.2	106	47.4
Rnf186	-0.4	-0.7	6.8	8.8	-2	-2	2.1	8.8
Rnf213	0.4	-150	397.6	295.3	1.3	-150	731	295.3
Rorc	-1	-6.1	35.9	72.9	0	-1.3	73.5	72.9
Rp23-145i16.3	0.1	-0.8	20.2	19	1.2	-6.8	44.5	19
Rp23-33n12.2	0.8	-1.2	7.6	4.4	1.5	-3.1	12.2	4.4
Rp23-402o17.1	1.4	-150	414.6	160.7	-2	-30.7	40.6	160.7
Rpa2	0.8	-1.4	9.5	5.5	1.6	-4.9	17.4	5.5
Rpl10-ps1	-1.9	-2.3	1.9	6.7	-3.2	-2.4	0.7	6.7
Rpl12	1.3	-3.8	17.9	7.3	1.3	-3.4	17.4	7.3
Rpl23a-ps3	-0.4	-1.9	13.5	18.1	-1.1	-2.3	8.6	18.1
Rpl27-ps3	1.9	-2.1	10.3	2.7	1.4	-0.9	7.3	2.7
Rps19bp1	0.6	-1	8.2	5.4	1.5	-3.8	15.1	5.4
Rpusd4	0.8	-1.1	7.8	4.5	1.4	-2.9	12.1	4.5
Rrm2	0	-0.4	5.5	5.6	1.1	-2.3	12.1	5.6
Rrp12	0.2	-0.6	10.3	9.2	1	-2.8	18.6	9.2
Rrp36	0.6	-1.2	14.6	9.9	1.3	-4.3	23.8	9.9
Rsad2	1.6	-150	42	13.8	2.2	-150	64.6	13.8
Rsc1a1	0.6	-1.6	19	12.8	1	-4	26.5	12.8
Rsrc1	-1.1	-2.2	10	20.9	-0.7	-1.4	12.8	20.9
Rtp4	0.7	-2	18.6	11.2	1.7	-8.9	35.3	11.2
Rusc1	0.1	-0.5	6.5	6.2	1.2	-2.8	13.9	6.2
S100a10	0.5	-2.7	62.1	44.6	1.4	-150	121.1	44.6
S100a8	-4.1	-2.4	0.4	6	-1.7	-1.4	1.8	6
S100a9	-4.2	-3	0.4	7.5	-1.5	-1.8	2.6	7.5
Saa1	0.3	-1.7	23.4	19.3	2	-150	75.9	19.3
Saa2	0.3	-2.7	21.5	18	1.4	-150	47.3	18
Saa3		ns	4.4	1.8	3.2	-5.1	15.8	1.8
Sae1	0.4	-1.2	21.1	15.5	1.1	-4.4	32.5	15.5
Samhd1	0.4	-1.4	27.3	20.1	1.1	-6.2	44.4	20.1
Sbds	0.5	-1.7	39.9	28.9	1.1	-7.4	61.3	28.9
Scamp1	1	-11.3	113.3	55.9	1	-150	110.4	55.9
Scamp5	0.3	-0.9	11.7	9.4	1.2	-3.7	21.3	9.4
Scara5	1	-2	6.1	3	1.3	-1.7	7.3	3
Sdf2l1	1.6	-8.8	37.8	12.5	2	-150	49.6	12.5
Sec11a	0.6	-2.7	52.8	35.3	1	-7.6	71.2	35.3
Sec22b	0.6	-2.5	52.2	35.5	1.2	-10.7	80.8	35.5
Serp1	0.6	-150	404.3	259.6	1	-150	532.6	259.6
Serpina12	-0.1	-2.8	12.5	13.5	-2.5	-3.6	2.3	13.5
Serpina1a	-0.6	-100.3	2403.6	3587.7	-1.2	-150	1587.5	3587.7
Serpina1e	-2.8	-150	211.5	1448	-4.4	-150	70.9	1448
Serpina3f	0.5	-0.5	5.5	3.8	2	-4.6	15.4	3.8
Serpina3g	0.5	-1	10.2	7.4	2.6	-150	44.5	7.4
Serpina4-ps1	-1	-25.2	56.7	116.5	-3.3	-35	11.6	116.5
Serpina6	-0.8	-16.8	134.2	235.8	-1.2	-20.8	106	235.8
Serpina7	1.7	-150	204.2	61.8	1.8	-150	211.1	61.8
Serpinh1	0.2	-0.9	14.8	13.2	1.2	-5.5	30.9	13.2
Sh3bgrl2	0.6	-4.7	82.6	54.3	1	-150	109.5	54.3
Sh3bp2	0.5	-1.5	27.3	19.2	1.2	-6.2	43.5	19.2
Shisa5	0.6	-2.6	38.1	24.8	1.1	-7.2	53.9	24.8
Shmt1	-1.2	-27	124.7	282.7	-0.4	-9.8	215.9	282.7
Siglec1	-0.3	-0.8	17.7	21.2	1.3	-8.2	51.4	21.2
Sil1	-3.9	-19	3.8	56	0	-0.6	54.2	56
Sirpa	-0.1	-0.6	29.6	32.2	1.4	-150	82.9	32.2
Sirt3	0.6	-4.1	94.2	63.7	1.1	-14.8	135.3	63.7
Sla	-0.1	-0.4	4.6	5.1	1.7	-4.8	16.4	5.1
Slc10a2	-0.8	-1.2	7.7	13.4	1.3	-6.1	32.1	13.4
Slc11a1	0.1	-0.5	8.8	8.1	1.8	-7.6	27.3	8.1
Slc15a3	-0.1	-0.4	6.9	7.6	1.3	-3.8	18.7	7.6
Slc16a11	-0.7	-1.2	6.3	10.1	-2	-2.4	2.6	10.1
Slc16a2	-1.8	-17.3	28.9	102.5	-0.9	-6.8	54.4	102.5
Slc19a1	0	-0.4	6.3	6.4	1.1	-2.6	13.7	6.4
Slc1a2	-1.4	-38.4	133	344	-1.2	-31.5	154.7	344
Slc20a1	-0.4	-2.2	51.1	66.8	1.2	-150	156.2	66.8
Slc22a26	-1.8	-40.1	49.2	167.5	-4.8	-64.7	6.1	167.5
Slc22a27	-0.6	-6.5	19.8	30.5	-1.2	-8.2	13.3	30.5
Slc22a28	0.4	-4.1	12.1	9.2	-2.6	-2.7	1.6	9.2
Slc22a29	1.4	-2	6.7	2.5	1.6	-3.5	7.9	2.5
Slc25a19	0.4	-0.9	11.1	8.5	1.1	-3.2	18.5	8.5
Slc25a21	-3.2	-3.6	1.2	11.3	-2.1	-2.8	2.7	11.3
Slc25a38	0.2	-0.7	20.6	18	1.2	-5.6	40	18
Slc25a47	0.3	-150	485.3	398.3	1.2	-150	903.1	398.3
Slc30a5	0.3	-1.2	60.1	49.7	1.1	-150	104	49.7
Slc35b1	0.8	-4.1	49.7	27.9	1.4	-13.2	74.6	27.9
Slc35d2	0.9	-4.9	56	30.7	1.4	-13.9	80.9	30.7
Slc35e3	1.2	-5.1	24.1	10.8	2.1	-150	45.8	10.8
Slc35f5	0.7	-3.7	55.8	34.7	1.4	-150	89.3	34.7
Slc37a2		ns	3.4	4.5	1.3	-2.3	10.8	4.5
Slc39a7	0.5	-3.3	96.7	68.4	1.1	-150	144.1	68.4
Slc39a9	0.5	-1.5	28.4	20	1.1	-6.2	44.2	20
Slc47a1	-3.2	-48.1	17.7	165.4	-1	-12.9	85.2	165.4
Slc48a1	0.1	-0.5	28.1	26.7	1.1	-7.6	58.9	26.7
Slc4a1	-3.6	-2.3	0.5	6.3	-4.4	-2.7	0.3	6.3
Slc7a6os	0.5	-1.2	16.2	11.5	1.1	-3.7	24.9	11.5
Slco1a4	-1.1	-35.2	99.8	213.1	-2.2	-45	47.9	213.1
Slfn2		ns	4.4	4.6	1.7	-3.9	14.4	4.6
Slfn8	0.2	-0.6	6.3	5.4	1.6	-4.3	16	5.4
Slx4ip	0.6	-0.5	5.5	3.8	1.7	-2.9	12.2	3.8
Smc2	0.4	-0.9	9.2	6.8	1.1	-2.6	14.6	6.8
Smc5	-1.2	-3.3	13.3	29.6	0.2	-0.7	33.4	29.6
Smg5	0.3	-1.1	48.4	39.6	1.3	-150	99.5	39.6
Smg6	-1.6	-5.4	12.3	36	-1	-3.2	17.9	36
Smg9	0.6	-1.2	10.7	7.2	1.2	-3.3	16.8	7.2
Sned1	-0.5	-1.3	15.6	22.5	-1.2	-2.6	9.9	22.5
Snrnp48	0.9	-2.3	18.1	9.7	1.2	-3.6	21.9	9.7
Snrpa1	0.3	-0.9	17.9	14.3	1.2	-5.1	32.6	14.3
Sntb1	-1.5	-8.5	21.9	61.6	0.1	-1	64.6	61.6
Sntg2	-0.8	-0.9	5.3	9.1	-2.6	-2.5	1.5	9.1
Snx10	0.2	-0.8	50.3	45.1	1.2	-13.3	102.7	45.1
Snx11	0.3	-0.8	11.4	9.1	1.5	-6.1	26.2	9.1
Snx6	0.4	-1.3	26.5	19.7	1	-4.5	39.8	19.7
Sox5	-1.2	-2.9	10.3	23.3	-0.9	-1.9	12.9	23.3
Spc25	1	-1.4	8.5	4.2	1.3	-2	10.2	4.2
Spic	0.1	-0.5	6.4	6	1	-2.2	12.1	6
Spout1	0.2	-0.7	13.8	11.9	1.3	-5.2	29	11.9
Spsb3	1.2	-2.6	12.3	5.2	0.8	-1.4	8.8	5.2
Srbd1	-1.1	-2.5	10.8	23.2	0.1	-0.5	24.1	23.2
Srprb	0.5	-1.4	20.7	14.3	1.8	-12.5	48.1	14.3
Srr	0.4	-2.7	99.9	74.8	1	-150	153	74.8
Srsf4	0.5	-1.6	33.5	24.2	1.4	-150	65.1	24.2
Srxn1	0.4	-1.7	35.4	26	2.7	-150	165.8	26
Ssna1	0.4	-0.9	11.6	8.8	1	-2.7	17.9	8.8
St5	1	-3.7	26.3	13	0.9	-3	24	13
Stat1	0.4	-3.8	115.3	84.5	2	-150	347.6	84.5
Stat2	0.2	-1	49.5	42.5	1.1	-11	92.3	42.5
Steap2	-1.6	-3.3	5.9	17.5	-1.7	-3.4	5.3	17.5
Stip1	0.2	-1	70.9	62	1.1	-150	133.8	62
Stk10	0.1	-0.5	6.6	6	1.4	-3.5	15.3	6
Stk19	0.5	-0.9	8.4	5.8	1.7	-5.2	18.4	5.8
Stoml1	0.7	-0.6	5.6	3.5	1.6	-2.3	10.7	3.5
Stx3	0.2	-0.6	8.3	7.4	1.2	-3.1	16.7	7.4
Sugct	-3.8	-5.7	1.2	16	-1.1	-1.9	7.7	16
Sult1a1	-0.7	-32.1	241	384.3	-1.4	-54.6	147.6	384.3
Sult1c2	-1	-1.6	6	12.1	-1.6	-2.2	4.1	12.1
Sult2a1	0	-150	21.3	21.5	-5.4	-8.9	0.5	21.5
Sult2a2	0	-150	20.7	20.7	-4.2	-7.9	1.1	20.7
Sult2a7	-0.3	-3.1	12.5	15.8	-1.3	-3.3	6.2	15.8
Sult3a1	-1.4	-33.4	58.5	150.3	-3.4	-52	13.7	150.3
Sult3a2	-2.7	-3.2	1.5	10	-3.1	-3.6	1.2	10
Sult5a1	0.4	-1.2	20.6	15.3	-1.4	-2.6	5.7	15.3
Sumf2	0.7	-1.3	11.8	7.4	1.1	-2.5	15.4	7.4
Surf6	0.4	-1	16.5	12.4	1.1	-4.1	26.9	12.4
Susd4	-0.6	-2.1	5.9	8.9	-2.1	-2.4	2.1	8.9
Syde2	-0.9	-1.8	10.9	20.5	-1.1	-2.2	9.7	20.5
Syk	-0.2	-0.5	8	9.2	1.3	-4.2	22.4	9.2
Syt1	-2.6	-3.8	2.2	13.4	-0.6	-1	9	13.4
Syvn1	0.8	-3.9	44.8	26.2	1.5	-150	72.2	26.2
Taf1a	0.4	-0.8	8.7	6.8	1.2	-2.9	15.3	6.8
Tap1	0.8	-4.1	48.4	27.3	2.4	-150	143.3	27.3
Tapbpl	0.4	-1.1	18.1	13.3	1.5	-7.5	36.8	13.3
Tatdn2	0.1	-0.6	41.8	37.9	1.1	-8.6	78.9	37.9
Tbxas1	-0.1	-0.4	5.7	6.3	1	-2.3	12.8	6.3
Tcta	0.8	-2.5	23.8	13.4	2	-150	53.8	13.4
Tdrp	0.5	-1.2	16.6	11.9	1.1	-4	26	11.9
Tenm3	-1.2	-1.8	6.2	14.2	-2	-3.3	3.7	14.2
Tgm2	0.2	-2.3	143.5	128.2	1.1	-150	274.7	128.2
Tgtp1	1.3	-3.6	16.1	6.3	4	-150	100	6.3
Tgtp2	0.4	-0.9	10.7	8	2	-150	32.8	8
Thbd	-0.2	-0.5	6.9	8.1	1	-2.7	16.8	8.1
Themis2	-0.3	-0.4	4.2	5	2	-7.3	20.3	5
Thrsp	-1.3	-69.3	272	656.2	-0.2	-150	563.7	656.2
Ticam1	0.3	-0.7	7.3	6.1	1.1	-2.3	13.1	6.1
Timd4	0.2	-0.6	7	6	1.1	-2.2	12.7	6
Timm22	0.4	-0.8	11.8	9	1.4	-4.9	23.5	9
Tk1	-0.8	-2.8	23.3	40.5	-1.3	-4.9	16.7	40.5
Tkfc	0.5	-6.2	193.5	137.5	1.4	-150	368.4	137.5
Tlcd2	0	-0.9	71.7	70.5	-1.2	-7.6	29.8	70.5
Tlr13	0	-0.5	5.3	5.5	1.8	-5.7	18.8	5.5
Tmed3	0.4	-1.1	16.8	12.8	1.6	-8.7	37.7	12.8
Tmed4	0.3	-1.3	51.4	41.6	1.1	-10.6	89.5	41.6
Tmed9	0.8	-3.7	42.5	24.1	1.5	-150	70.5	24.1
Tmem104	0.1	-0.5	5.9	5.4	1	-2.2	11.2	5.4
Tmem109	0.1	-0.5	13.8	12.8	1	-3.5	25.8	12.8
Tmem129	0.2	-0.6	18.2	15.8	1	-3.9	31.6	15.8
Tmem140	0.5	-2	39.5	27.6	1.6	-150	81.6	27.6
Tmem141	0.1	-0.5	8.2	7.5	1.2	-3.1	16.8	7.5
Tmem186	0.6	-1.8	20.3	13	1.6	-8.7	38.4	13
Tmem214	0.4	-1.6	54.1	41.5	1.1	-10.9	90.1	41.5
Tmem25	-0.3	-1.2	40	50.9	-1.1	-4.8	23.5	50.9
Tmem268	0.2	-0.6	9.2	7.9	1.6	-5.9	23.8	7.9
Tmem39a	0.7	-1.8	15.9	10	1.3	-4.4	23.8	10
Tmem43	0.6	-1.4	18.3	12.5	1.8	-11.9	43.9	12.5
Tmem51	0.4	-0.7	6.3	4.7	1.2	-2.2	10.8	4.7
Tmem62	1.2	-5	32.8	14.6	1.8	-150	51.1	14.6
Tmem8	0.2	-0.7	13.5	11.4	1	-3.2	23	11.4
Tmem82	0.3	-0.8	17.6	14.6	1.3	-6.2	35.9	14.6
Tmem86a		ns	2.8	2.4	2.8	-6	17.2	2.4
Tmie	1.5	-7.2	34.6	12.4	1.4	-7.5	33.2	12.4
Tmsb4x	0.2	-1.7	110.6	93.9	1.4	-150	254.7	93.9
Tmtc2	-1.2	-2.1	6.2	14.7	-0.1	-0.5	13.7	14.7
Tmx2	0.4	-1.8	57.7	43.7	1.2	-150	102.8	43.7
Tnfaip3		ns	4	4.2	1.4	-2.3	10.9	4.2
Top2a	0.5	-1.2	13.6	9.8	1.5	-6	27	9.8
Tor3a	0.2	-0.5	5.1	4.3	1.5	-2.7	11.8	4.3
Tpd52	0.4	-1.1	19.4	14.8	1.1	-5	32.8	14.8
Tpm1	0.3	-1	34.7	28.6	1.1	-7	59.4	28.6
Tpmt	1.3	-150	58.3	23.8	1.1	-150	52.1	23.8
Tra2a	0.5	-1.4	20.1	13.9	1	-3.7	28.6	13.9
Traf3	0.5	-1.1	17.1	12.5	1.3	-5.5	30.8	12.5
Trappc5	0.4	-1.3	25.8	19.1	1.4	-8.6	49.1	19.1
Treml4	0.2	-0.6	5.7	4.8	1.7	-4.3	15.4	4.8
Triap1	0.5	-1.1	9.8	6.7	1.6	-5.3	20.3	6.7
Trim30a	0.1	-0.7	15.5	14	1.5	-8.2	39.6	14
Trim30d	0.1	-0.6	10.8	10.3	1	-3.1	21.3	10.3
Trip10	0.2	-0.6	8.5	7.4	1.2	-3.4	17.3	7.4
Trit1	1.1	-4	27.1	12.4	1.2	-4.8	28.8	12.4
Trmt1l	0.3	-0.9	23.5	19.3	1	-4.7	38.8	19.3
Trmt6	0.5	-1.2	14.9	10.5	1.1	-3.3	22	10.5
Trmu	0.7	-1.3	11.5	7.2	1	-2.4	14.8	7.2
Trp53rka	0.5	-0.9	9.4	6.7	1.1	-2.8	14.9	6.7
Trpm2	0.5	-1.3	22.3	16	1.3	-6.2	38.7	16
Trub2	0.6	-1.2	12.6	8.2	1.6	-6.4	25.5	8.2
Tsc22d1	1.7	-150	132.9	41.4	0.3	-1.1	49.3	41.4
Tsku	-0.8	-6.5	50.3	86.6	1.1	-150	184.9	86.6
Tspan33	1.2	-3.3	16.8	7.3	1.2	-3.2	16.9	7.3
Tspyl2	0.2	-0.6	7.4	6.6	1.3	-4.2	16.6	6.6
Tsr1	0.8	-3.6	36.1	20.5	1.2	-6.7	46.4	20.5
Tsr2	0.4	-0.9	10.4	7.8	1.2	-3.2	17.5	7.8
Tstd1	1.1	-3.4	22.9	10.7	-0.3	-0.6	9	10.7
Ttc1	0.2	-0.7	18.8	16.4	1.1	-4.5	34.4	16.4
Ttc39a	-0.5	-0.7	7.6	10.9	1.1	-3.8	23.4	10.9
Tuba1c	0.3	-2.3	75.3	59.8	1.2	-150	137.1	59.8
Tubb2a	1.7	-150	103.4	31	3.2	-150	276.2	31
Tubb4b	1	-150	141	70.4	1.8	-150	244.2	70.4
Tubb6	0.2	-0.6	6.9	6.1	1.8	-6.7	21.4	6.1
Tuft1	0.7	-1.4	10.9	6.7	1.1	-3.2	14.9	6.7
Tyrobp	0	-0.5	7.2	7.2	1.5	-4.5	19.8	7.2
Uap1l1	0.2	-0.6	6.6	5.7	1.1	-2.5	12.6	5.7
Ube2g2	0.4	-1.4	26	19	1.6	-13.3	59.2	19
Ube2l6	0.8	-4.7	67.5	40.1	1.4	-150	109.2	40.1
Ubxn4	0.4	-3	132.4	101.4	1.2	-150	226.4	101.4
Uck1	0.4	-1.4	42.7	33	1	-7.3	66.9	33
Ugdh	1.1	-150	300.6	138.9	1.7	-150	455.8	138.9
Ugt1a10	-1.8	-2.1	2.4	8.5	-2.1	-2.2	2	8.5
Ugt1a5	-1.2	-36.8	124.8	280	-2.3	-60.3	56.2	280
Ugt1a9	-0.9	-8	61	112	1.4	-150	298.8	112
Unc45a	0.5	-1.1	17	12.1	1.4	-6	31.3	12.1
Unc5b	-0.6	-0.7	5.4	8	1.4	-4.5	20.9	8
Ung	-0.5	-0.6	5.1	7	1.2	-3.1	15.8	7
Upf1	0.2	-1.2	82	70.3	-2.5	-16.8	12.2	70.3
Upf2	0.8	-3.2	32.6	18.3	1.8	-150	63.8	18.3
Upf3b	-3.3	-3.1	1	10	1.2	-3.7	22.3	10
Urm1	0.4	-0.8	12.6	9.8	1.3	-4.6	24.3	9.8
Uso1	0.4	-1.7	41.4	30.4	1.1	-9.2	67.4	30.4
Usp18	1.5	-6.5	26.4	9.1	2.5	-150	50.2	9.1
Usp2	-2.5	-7.2	5.1	28.5	-0.1	-1.8	26.5	28.5
Uty	-0.3	-2.5	12.8	15.6	1.2	-10.2	35.5	15.6
Vav1	-0.2	-0.4	4.5	5.1	1.4	-3.3	13.6	5.1
Vcam1	-0.2	-1.2	32.6	37.2	1.6	-150	113.1	37.2
Vim	-0.1	-0.7	27.3	28.4	1.3	-11.9	72.2	28.4
Vldlr	-1.1	-1.3	4	8.7	-1.8	-2.2	2.5	8.7
Vps37c	0.2	-0.7	7.7	6.5	1.3	-3.3	15.6	6.5
Vps45	0.2	-0.6	7.9	7.1	1.1	-2.7	15.2	7.1
Wars	0.6	-1.8	28.1	18.9	1.2	-6.1	42.6	18.9
Wdfy4	-0.1	-0.6	8.5	9.5	1.1	-3.2	20.7	9.5
Wdr73	0.6	-1.3	15.5	10.3	1.1	-3.5	22.3	10.3
Wdr83	0.6	-1.1	12.3	8.2	1	-2.7	17	8.2
Wfdc17	0	-0.4	8.3	8	1.3	-3.9	19.8	8
Xaf1	0.9	-1.9	10.3	5.5	2.3	-11	26.4	5.5
Yipf5	0.9	-3.5	33.2	17.7	1.3	-7.8	44.5	17.7
Ykt6	-0.1	-0.5	43.6	45.5	1.1	-12.2	100.3	45.5
Ywhag	0.1	-0.7	45.7	41.7	1.2	-12.1	93.3	41.7
Ywhah	0.2	-0.7	25.2	21.7	1.1	-6.3	47.7	21.7
Zak	-1.2	-3.1	11.1	25.9	0.4	-1.2	33.1	25.9
Zbp1	0.4	-0.6	5.1	3.8	2.4	-6.9	19.7	3.8
Zc3h7a	0.3	-1.5	58.4	47.1	1.1	-150	101.4	47.1
Zfand2a	0.5	-1.1	13.3	9.7	1.8	-9.4	33.5	9.7
Zfas1	0.7	-1.5	12.8	8.1	1.5	-5.2	23	8.1
Zfp142	0.4	-0.9	8.2	6	1.1	-2.6	12.8	6
Zfp330	0.4	-1.1	19.3	14.8	1	-4.1	30.3	14.8
Zfp35	0.4	-0.9	8	5.9	1.1	-2.4	12.6	5.9
Zfp408	0.4	-0.8	8.7	6.5	1.2	-3	15.3	6.5
Zfp605	0.9	-0.8	6.4	3.4	1.7	-2.4	11.1	3.4
Zfp9	1.4	-0.9	6.1	2.3	2.8	-4.7	15.5	2.3
Zfp938	1.1	-2.2	10.7	5.2	1	-1.9	10.4	5.2
Zfp952	0.3	-0.7	8.1	6.4	1.1	-2.5	13.6	6.4
Zfp991	1.8	-1.1	6.8	1.9	2.5	-2.3	11.1	1.9
Zfp992	1.6	-5.1	16.7	5.5	2	-7.6	22.1	5.5
Zmat3	0.5	-1	7.6	5.5	1.3	-3.1	13.5	5.5
Znf41-ps		ns	4.9	1.8	2.8	-2.9	12.5	1.8

## Sheet: Table S3
Upregulated in both Upf1- and Upf3b-ASO treated samples
Category	Term	Count	%	PValue	Genes	List Total	Pop Hits	Pop Total	Fold Enrichment	Bonferroni	Benjamini	FDR
KEGG_PATHWAY	mmu00980:Metabolism of xenobiotics by cytochrome P450	5	8.06452	0.000142712	GSTA1, GSTA2, GSTM4, CYP2C67, GSTP1	25	66	5738	17.3879	0.00668548	0.00668548	0.135468
KEGG_PATHWAY	mmu00982:Drug metabolism	5	8.06452	0.000234688	GSTA1, GSTA2, GSTM4, CYP2C67, GSTP1	25	75	5738	15.3013	0.010971	0.00550063	0.222689
KEGG_PATHWAY	mmu00480:Glutathione metabolism	4	6.45161	0.00124235	GSTA1, GSTA2, GSTM4, GSTP1	25	52	5738	17.6554	0.0567526	0.0192871	1.1738
Upregulated in Upf1-ASO treated samples
Category	Term	Count	%	PValue	Genes	List Total	Pop Hits	Pop Total	Fold Enrichment	Bonferroni	Benjamini	FDR
KEGG_PATHWAY	mmu04612:Antigen processing and presentation	22	3.10296	1.78632e-10	HSP90AB1, LGMN, H2-D1, IFI30, HSPA1A, HSPA1B, CD74, B2M, TAP1, H2-T10, CIITA, H2-K1, H2-Q10, HSP90AA1, H2-M3, H2-DMB1, H2-AB1, CTSS, H2-Q6, H2-Q7, H2-EB1, H2-AA, H2-T22, H2-T24, H2-DMA	252	91	5738	5.5048	2.60802e-08	2.60802e-08	2.12318e-07
KEGG_PATHWAY	mmu05416:Viral myocarditis	20	2.82087	1.44807e-08	H2-K1, BID, ITGAL, ICAM1, H2-Q10, H2-M3, H2-D1, H2-DMB1, H2-AB1, ITGB2, H2-Q6, H2-Q7, ACTG1, CD86, RAC2, H2-EB1, H2-AA, H2-T22, H2-T10, H2-T24, H2-DMA, MYH10	252	94	5738	4.84465	2.11418e-06	1.05709e-06	1.72115e-05
KEGG_PATHWAY	mmu04514:Cell adhesion molecules (CAMs)	22	3.10296	2.74306e-06	H2-K1, PTPRC, ITGAL, ICAM1, H2-Q10, H2-M3, H2-D1, H2-DMB1, H2-AB1, ITGB2, ITGA4, H2-Q6, H2-Q7, VCAM1, SIGLEC1, CD86, CD274, H2-EB1, H2-AA, CLDN2, H2-T22, H2-T10, H2-T24, H2-DMA	252	154	5738	3.25283	0.000400407	0.000133487	0.0032603
KEGG_PATHWAY	mmu05332:Graft-versus-host disease	13	1.83357	5.58567e-06	H2-K1, H2-Q10, CD86, H2-M3, H2-EB1, H2-D1, H2-DMB1, H2-AA, H2-T22, H2-AB1, H2-T10, H2-T24, H2-Q6, H2-DMA, H2-Q7	252	58	5738	5.10359	0.000815178	0.000203857	0.00663882
KEGG_PATHWAY	mmu05330:Allograft rejection	13	1.83357	5.58567e-06	H2-K1, H2-Q10, CD86, H2-M3, H2-EB1, H2-D1, H2-DMB1, H2-AA, H2-T22, H2-AB1, H2-T10, H2-T24, H2-Q6, H2-DMA, H2-Q7	252	58	5738	5.10359	0.000815178	0.000203857	0.00663882
KEGG_PATHWAY	mmu04940:Type I diabetes mellitus	13	1.83357	1.37472e-05	H2-K1, H2-Q10, CD86, H2-M3, H2-EB1, H2-D1, H2-DMB1, H2-AA, H2-T22, H2-AB1, H2-T10, H2-T24, H2-Q6, H2-DMA, H2-Q7	252	63	5738	4.69854	0.00200509	0.00040134	0.0163384
KEGG_PATHWAY	mmu05320:Autoimmune thyroid disease	13	1.83357	5.57039e-05	H2-K1, H2-Q10, CD86, H2-M3, H2-EB1, H2-D1, H2-DMB1, H2-AA, H2-T22, H2-AB1, H2-T10, H2-T24, H2-Q6, H2-DMA, H2-Q7	252	72	5738	4.11122	0.00810001	0.00135458	0.0661885
KEGG_PATHWAY	mmu05322:Systemic lupus erythematosus	14	1.97461	0.000497701	FCGR4, H2-DMB1, H2-AB1, C1QC, FCGR1, FCGR3, C1QA, C1QB, CD86, H2-EB1, H2-AA, H2AFX, H2-DMA, HIST1H3H	252	103	5738	3.09493	0.0701039	0.0103295	0.589958
KEGG_PATHWAY	mmu00520:Amino sugar and nucleotide sugar metabolism	9	1.26939	0.000539862	GMPPB, PGM3, NANS, GCK, HK3, GFPT1, HEXA, UGDH, GALE	252	44	5738	4.65747	0.0758133	0.00980674	0.639788
KEGG_PATHWAY	mmu04670:Leukocyte transendothelial migration	15	2.11566	0.000629559	ITGAL, ICAM1, NCF2, PIK3CD, ITGB2, ITGA4, VAV1, VCAM1, ACTG1, CYBA, CYBB, RAC2, PLCG2, CLDN2, MSN	252	119	5738	2.87015	0.0878443	0.0101641	0.745723
KEGG_PATHWAY	mmu03030:DNA replication	8	1.12835	0.000661465	RPA2, POLE3, MCM2, MCM3, MCM4, FEN1, MCM5, MCM6	252	35	5738	5.20454	0.0920862	0.00961407	0.78338
KEGG_PATHWAY	mmu00982:Drug metabolism	11	1.55148	0.00144276	GSTM1, GSTA1, GSTA2, FMO5, UGT1A9, GSTM3, GSTM4, CYP2C67, CYP2A5, CYP3A59, GSTP1	252	75	5738	3.33958	0.19006	0.0189807	1.70143
KEGG_PATHWAY	mmu00480:Glutathione metabolism	9	1.26939	0.00169413	GSTM1, GSS, GSTA1, GSTA2, GSTM3, GSTM4, RRM2, PGD, GSTP1	252	52	5738	3.94093	0.219291	0.0204181	1.99515
KEGG_PATHWAY	mmu00980:Metabolism of xenobiotics by cytochrome P450	10	1.41044	0.00211308	GSTM1, GSTA1, GSTA2, UGT1A9, GSTM3, GSTM4, CYP2C67, EPHX1, CYP3A59, GSTP1	252	66	5738	3.44998	0.265699	0.0234767	2.48288
KEGG_PATHWAY	mmu04650:Natural killer cell mediated cytotoxicity	14	1.97461	0.00243756	H2-K1, BID, ITGAL, ICAM1, PIK3CD, FCGR4, H2-D1, ITGB2, VAV1, FCGR3, RAC2, PLCG2, SH3BP2, TYROBP	252	122	5738	2.61293	0.29975	0.0251302	2.85911
KEGG_PATHWAY	mmu00240:Pyrimidine metabolism	12	1.69252	0.00293574	POLR2G, ITPA, POLR2E, NT5M, POLE3, CTPS, RRM2, ENTPD5, UCK1, CAD, ENTPD1, NME6	252	96	5738	2.84623	0.349002	0.028211	3.43414
KEGG_PATHWAY	mmu04144:Endocytosis	17	2.39774	0.0150294	H2-K1, ARFGAP3, H2-Q10, H2-M3, VPS45, RAB4A, H2-D1, VPS37C, HSPA1A, HSPA1B, H2-Q6, H2-Q7, CBLC, CCR5, MDM2, H2-T22, H2-T10, H2-T24, AGAP2, EHD4	252	202	5738	1.91627	0.890404	0.129062	16.4724
KEGG_PATHWAY	mmu05020:Prion diseases	6	0.846262	0.0170552	C1QA, C1QB, BAX, HSPA1A, STIP1, HSPA1B, C1QC	252	35	5738	3.9034	0.918857	0.137343	18.4915
KEGG_PATHWAY	mmu04062:Chemokine signaling pathway	15	2.11566	0.0276771	CXCL1, ADCY7, HCK, PIK3CD, CXCL9, STAT1, VAV1, CXCL10, CCL6, STAT2, DOCK2, GNGT2, CCR5, RAC2, CXCL16	252	182	5738	1.87664	0.983391	0.203603	28.3662
KEGG_PATHWAY	mmu04620:Toll-like receptor signaling pathway	10	1.41044	0.0284543	IKBKE, CD86, IRF7, JUN, TICAM1, PIK3CD, CXCL9, STAT1, TRAF3, CXCL10	252	99	5738	2.29998	0.985222	0.198941	29.0438
KEGG_PATHWAY	mmu04672:Intestinal immune network for IgA production	7	0.987306	0.0293974	CD86, H2-EB1, H2-AA, H2-DMB1, H2-AB1, ITGA4, H2-DMA	252	54	5738	2.95165	0.987175	0.195729	29.8581
KEGG_PATHWAY	mmu05310:Asthma	5	0.705219	0.0540881	H2-EB1, H2-AA, H2-DMB1, H2-AB1, H2-DMA	252	33	5738	3.44998	0.999702	0.320632	48.3624
KEGG_PATHWAY	mmu00983:Drug metabolism	6	0.846262	0.0570898	UGT1A9, ITPA, CYP2A5, CYP3A59, UCK1, TPMT	252	48	5738	2.84623	0.999813	0.32302	50.2767
KEGG_PATHWAY	mmu04666:Fc gamma R-mediated phagocytosis	9	1.26939	0.0640106	PTPRC, DOCK2, RAC2, HCK, PLCG2, PIK3CD, INPP5D, VAV1, FCGR1	252	98	5738	2.09111	0.999936	0.342898	54.4454
KEGG_PATHWAY	mmu04512:ECM-receptor interaction	8	1.12835	0.0699243	COL4A2, COL4A1, CD36, CD44, COL3A1, COL1A1, ITGA4, COL5A3	252	83	5738	2.19468	0.999975	0.356592	57.7512
KEGG_PATHWAY	mmu04640:Hematopoietic cell lineage	8	1.12835	0.0735827	IL1R1, CD36, CD44, H2-EB1, IL4RA, H2-AA, ITGA4, FCGR1	252	84	5738	2.16856	0.999986	0.360043	59.6846
KEGG_PATHWAY	mmu04622:RIG-I-like receptor signaling pathway	7	0.987306	0.0756742	IKBKE, ISG15, ATG12, IRF7, DHX58, TRAF3, CXCL10	252	68	5738	2.34395	0.99999	0.357172	60.7533
KEGG_PATHWAY	mmu04115:p53 signaling pathway	7	0.987306	0.080006	BID, RRM2, ZMAT3, BAX, SHISA5, MDM2, CCNG1	252	69	5738	2.30998	0.999995	0.362954	62.8845
KEGG_PATHWAY	mmu04130:SNARE interactions in vesicular transport	5	0.705219	0.0825747	STX3, BET1, SEC22B, BET1L, YKT6	252	38	5738	2.99603	0.999997	0.361982	64.0977
Upregulated in Upf3b-ASO treated samples
Category	Term	Count	%	PValue	Genes	List Total	Pop Hits	Pop Total	Fold Enrichment	Bonferroni	Benjamini	FDR
KEGG_PATHWAY	mmu00980:Metabolism of xenobiotics by cytochrome P450	7	7.86517	2.73186e-06	GSTA1, GSTA2, GSTM4, GSTA4, ADH4, CYP2C67, GSTP2, GSTP1	37	66	5738	16.448	0.000188481	0.000188481	0.00281888
KEGG_PATHWAY	mmu00982:Drug metabolism	7	7.86517	5.81336e-06	GSTA1, GSTA2, GSTM4, GSTA4, ADH4, CYP2C67, GSTP2, GSTP1	37	75	5738	14.4742	0.000401043	0.000200542	0.00599845
KEGG_PATHWAY	mmu00480:Glutathione metabolism	5	5.61798	0.000285185	GSTA1, GSTA2, GSTM4, GSTA4, GSTP2, GSTP1	37	52	5738	14.9116	0.0194882	0.00653872	0.293882
KEGG_PATHWAY	mmu00830:Retinol metabolism	4	4.49438	0.00859616	CYP4A12B, CYP4A32, ADH4, CYP2C67	37	68	5738	9.12242	0.448823	0.138366	8.52316
KEGG_PATHWAY	mmu00071:Fatty acid metabolism	3	3.37079	0.0320038	CYP4A12B, CYP4A32, ADH4	37	45	5738	10.3387	0.894006	0.361653	28.5117
KEGG_PATHWAY	mmu03320:PPAR signaling pathway	3	3.37079	0.0873243	CYP4A12B, ACOX2, CYP4A32	37	79	5738	5.88915	0.998173	0.650345	61.0489
KEGG_PATHWAY	mmu00590:Arachidonic acid metabolism	3	3.37079	0.0949814	CYP4A12B, CYP4A32, CYP2C67	37	83	5738	5.60534	0.998978	0.62609	64.2922
Downregualted in both Upf1- and Upf3b-ASO treated samples
Category	Term	Count	%	PValue	Genes	List Total	Pop Hits	Pop Total	Fold Enrichment	Bonferroni	Benjamini	FDR
KEGG_PATHWAY	mmu00140:Steroid hormone biosynthesis	7	12.963	4.31267e-08	UGT1A10, CYP17A1, CYP3A16, CYP7A1, UGT1A5, CYP3A41B, CYP3A41A, HSD3B5, CYP3A44	28	45	5738	31.8778	2.19946e-06	2.19946e-06	4.17206e-05
KEGG_PATHWAY	mmu00830:Retinol metabolism	7	12.963	5.38926e-07	UGT1A10, CYP3A16, CYP2C69, UGT1A5, CYP3A41B, CYP3A41A, CYP26A1, RDH16, CYP3A44	28	68	5738	21.0956	2.74849e-05	1.37425e-05	0.000521354
KEGG_PATHWAY	mmu00983:Drug metabolism	5	9.25926	6.57005e-05	UGT1A10, CYP3A16, UGT1A5, CYP3A41B, CYP3A41A, DPYD, CYP3A44	28	48	5738	21.3467	0.00334523	0.00111632	0.0635404
KEGG_PATHWAY	mmu00980:Metabolism of xenobiotics by cytochrome P450	5	9.25926	0.000229669	UGT1A10, CYP3A16, CYP2C69, UGT1A5, CYP3A41B, CYP3A41A, CYP3A44	28	66	5738	15.5249	0.0116461	0.00292433	0.22196
KEGG_PATHWAY	mmu00591:Linoleic acid metabolism	4	7.40741	0.00123277	CYP3A16, CYP2C69, CYP3A41B, CYP3A41A, CYP3A44	28	46	5738	17.8199	0.0609719	0.0104302	1.18622
KEGG_PATHWAY	mmu01040:Biosynthesis of unsaturated fatty acids	3	5.55556	0.00696138	ACOT1, ACOT4, ACOT3	28	27	5738	22.7698	0.299718	0.0496225	6.53467
Downregulated in Upf1-ASO treated samples
Category	Term	Count	%	PValue	Genes	List Total	Pop Hits	Pop Total	Fold Enrichment	Bonferroni	Benjamini	FDR
KEGG_PATHWAY	mmu00830:Retinol metabolism	10	8.06452	3.81712e-08	UGT1A10, CYP2C37, CYP2C54, CYP3A16, CYP2C69, UGT1A5, CYP3A41B, CYP3A41A, CYP2C40, CYP26A1, RDH16, CYP2C50, CYP3A44	64	68	5738	13.1847	3.13003e-06	3.13003e-06	4.07788e-05
KEGG_PATHWAY	mmu00982:Drug metabolism	10	8.06452	9.16284e-08	UGT1A10, CYP2C37, CYP2C54, CYP3A16, CYP2C69, UGT1A5, CYP3A41B, FMO3, CYP3A41A, CYP2C40, CYP2E1, CYP2C50, CYP3A44	64	75	5738	11.9542	7.5135e-06	3.75676e-06	9.7888e-05
KEGG_PATHWAY	mmu00140:Steroid hormone biosynthesis	8	6.45161	4.47453e-07	UGT1A10, CYP17A1, CYP3A16, HSD17B2, CYP7A1, UGT1A5, CYP3A41B, CYP3A41A, HSD3B5, CYP3A44	64	45	5738	15.9389	3.66905e-05	1.22303e-05	0.00047802
KEGG_PATHWAY	mmu00980:Metabolism of xenobiotics by cytochrome P450	9	7.25806	4.66288e-07	UGT1A10, CYP2C37, CYP2C54, CYP3A16, CYP2C69, UGT1A5, CYP3A41B, CYP3A41A, CYP2C40, CYP2E1, CYP2C50, CYP3A44	64	66	5738	12.2259	3.82349e-05	9.55886e-06	0.000498142
KEGG_PATHWAY	mmu00591:Linoleic acid metabolism	8	6.45161	5.23251e-07	CYP2C37, CYP2C54, CYP3A16, CYP2C69, CYP3A41B, CYP3A41A, CYP2C40, CYP2E1, CYP2C50, CYP3A44	64	46	5738	15.5924	4.29056e-05	8.58128e-06	0.000558995
KEGG_PATHWAY	mmu00590:Arachidonic acid metabolism	5	4.03226	0.0126989	CYP2C37, CYP2C54, CYP2C69, CYP2C40, CYP2E1, CYP2C50	64	83	5738	5.40098	0.649355	0.139044	12.7623
KEGG_PATHWAY	mmu01040:Biosynthesis of unsaturated fatty acids	3	2.41935	0.0349193	ACOT1, ACOT4, ACOT3	64	27	5738	9.96181	0.945773	0.305332	31.5945
KEGG_PATHWAY	mmu00150:Androgen and estrogen metabolism	3	2.41935	0.0503796	UGT1A10, HSD17B2, UGT1A5, HSD3B5	64	33	5738	8.15057	0.985575	0.37561	42.4343
Downregualted in Upf3b-ASO treated samples
Category	Term	Count	%	PValue	Genes	List Total	Pop Hits	Pop Total	Fold Enrichment	Bonferroni	Benjamini	FDR
KEGG_PATHWAY	mmu00140:Steroid hormone biosynthesis	8	7.07965	1.18091e-08	HSD3B2, UGT1A10, CYP17A1, CYP3A16, CYP7A1, UGT1A5, CYP3A41B, CYP3A41A, HSD3B5, CYP3A44	39	45	5738	26.1561	6.96736e-07	6.96736e-07	1.17923e-05
KEGG_PATHWAY	mmu00830:Retinol metabolism	7	6.19469	4.5373e-06	UGT1A10, CYP3A16, CYP2C69, UGT1A5, CYP3A41B, CYP3A41A, CYP26A1, RDH16, CYP3A44	39	68	5738	15.1456	0.000267665	0.000133842	0.00453078
KEGG_PATHWAY	mmu00982:Drug metabolism	6	5.30973	0.000119565	UGT1A10, CYP3A16, CYP2C69, UGT1A5, CYP3A41B, MAOB, CYP3A41A, CYP3A44	39	75	5738	11.7703	0.0070299	0.00234881	0.119331
KEGG_PATHWAY	mmu00980:Metabolism of xenobiotics by cytochrome P450	5	4.42478	0.000878488	UGT1A10, CYP3A16, CYP2C69, UGT1A5, CYP3A41B, CYP3A41A, CYP3A44	39	66	5738	11.1461	0.0505321	0.0103171	0.873789
KEGG_PATHWAY	mmu00591:Linoleic acid metabolism	4	3.53982	0.00334307	CYP3A16, CYP2C69, CYP3A41B, CYP3A41A, CYP3A44	39	46	5738	12.7938	0.179279	0.0323924	3.28863
KEGG_PATHWAY	mmu01040:Biosynthesis of unsaturated fatty acids	3	2.65487	0.0135065	ACOT1, ACOT4, ACOT3	39	27	5738	16.3476	0.551709	0.108292	12.6976
KEGG_PATHWAY	mmu00150:Androgen and estrogen metabolism	3	2.65487	0.0198183	HSD3B2, UGT1A10, UGT1A5, HSD3B5	39	33	5738	13.3753	0.693034	0.137247	18.1178
KEGG_PATHWAY	mmu00330:Arginine and proline metabolism	3	2.65487	0.0476285	MAOB, OAT, PRODH	39	53	5738	8.32801	0.943821	0.273787	38.5723
KEGG_PATHWAY	mmu04710:Circadian rhythm	2	1.76991	0.0828368	PER1, PER3	39	13	5738	22.6351	0.993914	0.399608	57.8305
KEGG_PATHWAY	mmu00120:Primary bile acid biosynthesis	2	1.76991	0.0949729	CYP39A1, CYP7A1	39	15	5738	19.6171	0.997226	0.414471	63.0827

## Sheet: Table S4
Table S4 Taqman Primer Probe Sequences
Gene	Ionis #	Forward	Reverse	Probe
Upf1	RTS4530	CGAGGAAGATGAAGAGGACACAT	GGATCATGGATTCCACAGTAACTG	TACACTAAGGACCTCCCAGTCCACGCC
upf2	RTS5042	CCCGATCTTCCTCAGGACAA	GCCGGGTGTAAATATGTCGATT	CCCACACCAGAAGAGCATGGGCC
Upf3a	RTS5043	ACGCTGCTGGGAGAGATAGAAG	TTCCCGGAGTCTCTGCTTTTC	AGCTCCTGGCTAGAAGGACCACCCCT
Upf3b	RTS5044	AAGAGAGACCGCATAAGGAACAA	TCATCGGCGGGACAGAGT	CGTCCAGCCATGCAGCTTTACCAAC
Smg1	RTS4845	CACCGAACAGGGAAGGACAA	AATAGCCCACTGCCAAAGGA	TGACCAATCCACAATTCCCCGCAA
Smg5	RTS5041	GGGCTGCTCATAGACGCTTT	CGCACCACCGACTCCTCTAA	ACTTTGACGCAGATCGGCCCCTG
Smg6	RTS5038	GTTCAAACTGGAGGACTACATGGA	TGAGCACTGATCAAGGCATATTTC	TTGCCATTCGAAGCAAGCCTTTACGA
Smg7	RTS5039	CTGGAGCCTTCCCTCCTCTT	TGTAACCTGAGCCCATAGAAAATG	ACCAGGATTCCCGCCCCCAA
Smg8	RTS4825	AATGTTGTGGGAAATTGGATCAT	TGAGGTTCTTTCTCCTTCAGTTTCTC	AACCCTCTCCTGCCCCGCCAG
Smg9	RTS5040	CAGCACTAACGTCATGCAGAAAA	GGTGGCGGCTGCTTTG	CCCCATCATCCTCTCAAAGCCCCC
Gspt1	RTS4880	CGGAACCTGTAGAGTCCTCTCAA	CATTTCTGTCTCTCCATTTTCTACAACA	TCGTGTGAAGGTTCAAA
Gapdh	RTS108	GGCAAATTCAACGGCACAGT	GGGTCTCGCTCCTGGAAGAT	AAGGCCGAGAATGGGAAGCTTGTCATCX
DystrophinmDmd#2_include23_LTS00410		AAAGAGCAACAAAATGGCTTCAA	AAGGTGCTTTCTTGGCCATCT	ATCTGAGTGACACTGTGAAG
hFIX	RTS2928	TGAGGAAGAATTCAACAGTGTGTCT	CCTCTGGTCTAGGCAACTTCAAC	CAGCAGTGTTCAGAGCCAAGCAAGAX
